# Supplementary material for: Altered enhancer transcription underlies Huntington’s disease striatal transcriptional signature
Source: Sci Rep. 2017 Feb 22;7:42875. doi: 10.1038/srep42875 (PMC5320509; doi:10.1038/srep42875)
Supplement: Supplementary Table S1 [file srep42875-s2.xls]

## Sheet: eRNA_down
chr	start	end	ensembl_gene_id		erna.log2.R6.WT	erna.p.value	erna.Adj.p.value
chr10	97840415	97855997	ENSMUSG00000089097		-1.90724	2.41683e-74	4.31387e-71
chr14	54988513	55009706	ENSMUSG00000053093		-2.47578	2.11299e-56	1.76791e-53
chr6	126718473	126732030	ENSMUSG00000097596		-2.9486	8.53037e-56	6.92098e-53
chr10	97736708	97755249	ENSMUSG00000089097		-2.00588	6.42813e-49	3.51238e-46
chr18	4590343	4631926	ENSMUSG00000033960		-2.51129	1.66481e-47	8.25438e-45
chr2	114324628	114346247	ENSMUSG00000101266		-2.17756	1.49562e-42	6.56455e-40
chr18	85414454	85430361	ENSMUSG00000024645		-3.67129	1.35317e-41	5.75078e-39
chr10	97920276	97967714	ENSMUSG00000089097		-1.49084	8.77832e-40	3.31029e-37
chr5	135011638	135013269	ENSMUSG00000085042		-5.03038	1.84855e-37	6.18665e-35
chr2	139673121	139678829	ENSMUSG00000085071		-1.78508	3.31019e-32	9.04357e-30
chr10	75055446	75063018	ENSMUSG00000009681		-2.16716	6.32562e-31	1.58282e-28
chr1	183571058	183579578	ENSMUSG00000103451		-4.17521	2.43879e-30	5.88255e-28
chr16	11778216	11782019	ENSMUSG00000085732		-1.94196	3.66824e-29	7.92043e-27
chr10	40257393	40259150	ENSMUSG00000065870		-0.865225	5.86866e-29	1.25702e-26
chr18	85390690	85396980	ENSMUSG00000024645		-3.32756	8.29569e-27	1.57524e-24
chr7	83835822	83849782	ENSMUSG00000070462		-4.09747	9.93599e-27	1.86032e-24
chr5	89249454	89259014	ENSMUSG00000035540		-2.52956	1.54914e-26	2.80248e-24
chr3	26841624	26848406	ENSMUSG00000103712		-2.82624	7.14511e-25	1.18088e-22
chr12	82090103	82108860	ENSMUSG00000064714		-1.38339	7.61135e-25	1.25022e-22
chr18	85306448	85316843	ENSMUSG00000024645		-3.13688	9.08676e-25	1.48347e-22
chr12	28936665	28949333	ENSMUSG00000089583		-1.83922	3.13709e-24	4.82716e-22
chr4	12509003	12514153	ENSMUSG00000104211		-2.25365	3.40487e-24	5.20926e-22
chr12	51561025	51574852	ENSMUSG00000020953		-2.26387	5.03034e-24	7.56642e-22
chr1	35383779	35385981	ENSMUSG00000077231		-2.88396	2.08474e-23	3.0009e-21
chr2	73657661	73664321	ENSMUSG00000056486		-1.73473	2.65437e-23	3.76021e-21
chr13	93413904	93420829	ENSMUSG00000021690		-1.30444	1.17729e-22	1.61645e-20
chr12	110034587	110040781	ENSMUSG00000097758		-3.59165	2.77524e-22	3.7718e-20
chr18	85071482	85074404	ENSMUSG00000024645		-3.11801	6.9247e-22	9.22398e-20
chr12	29367914	29378815	ENSMUSG00000061911		-1.91144	3.87526e-20	4.51114e-18
chr17	35999238	36007180	ENSMUSG00000092368		-1.87882	1.56577e-19	1.73231e-17
chr18	85408564	85414325	ENSMUSG00000024645		-3.21899	4.29103e-19	4.57721e-17
chr5	136952395	136956829	ENSMUSG00000019054		-3.23421	4.82959e-19	5.13124e-17
chr18	83099035	83101886	ENSMUSG00000100430		-3.24972	1.28272e-18	1.31584e-16
chr7	83832558	83835697	ENSMUSG00000011154		-3.93628	1.76052e-18	1.79225e-16
chr9	44474220	44480428	ENSMUSG00000060380		-1.30047	2.92851e-18	2.88265e-16
chr4	123961636	123967984	ENSMUSG00000082515		-2.54658	3.43748e-18	3.35894e-16
chr18	24421764	24468051	ENSMUSG00000065532		-1.48862	6.15643e-17	5.51279e-15
chr15	85602768	85615667	ENSMUSG00000022382		-1.1887	1.80739e-16	1.57114e-14
chrX	147063720	147068252	ENSMUSG00000080331		-4.88472	3.23273e-16	2.73902e-14
chr2	77857370	77871025	ENSMUSG00000087353		-1.60942	8.06184e-16	6.50144e-14
chr18	85293932	85302808	ENSMUSG00000024645		-2.91316	9.32765e-16	7.43269e-14
chr2	143454888	143465077	ENSMUSG00000080895		-1.55326	1.49717e-15	1.17552e-13
chr8	85693979	85702429	ENSMUSG00000098388		-1.24727	2.52706e-15	1.92762e-13
chr5	10537103	10539528	ENSMUSG00000091817		-4.72395	2.72626e-15	2.06194e-13
chr2	114969999	114975001	ENSMUSG00000099361		-2.36329	6.18139e-15	4.52187e-13
chr5	10539646	10542126	ENSMUSG00000091817		-4.38095	8.19335e-15	5.91262e-13
chr4	33518902	33521370	ENSMUSG00000081206		-3.37134	9.28933e-15	6.6679e-13
chr14	57523012	57525698	ENSMUSG00000050222		-1.02992	3.56444e-14	2.42219e-12
chr6	87713045	87719658	ENSMUSG00000094397		-1.59184	3.96947e-14	2.68381e-12
chr3	158055621	158074671	ENSMUSG00000063052		-0.846262	4.38487e-14	2.94976e-12
chr15	34820351	34838796	ENSMUSG00000050963		-1.06345	4.39773e-14	2.951e-12
chr12	50969640	50975269	ENSMUSG00000088966		-3.00019	6.59998e-14	4.34172e-12
chr3	63410382	63414205	ENSMUSG00000104336		-4.53563	1.05821e-13	6.86019e-12
chr11	22858613	22862585	ENSMUSG00000051650		-1.18896	1.61551e-13	1.02985e-11
chr5	10564445	10566044	ENSMUSG00000091817		-4.40087	1.86929e-13	1.1888e-11
chr2	107846932	107857455	ENSMUSG00000077480		-3.76565	5.35044e-13	3.27809e-11
chr13	53984857	53999785	ENSMUSG00000021478		-1.69517	6.02211e-13	3.68119e-11
chr18	85284995	85290740	ENSMUSG00000024645		-2.97092	6.17281e-13	3.76471e-11
chr10	41061147	41065481	ENSMUSG00000046922		-2.86749	1.44685e-12	8.51385e-11
chr13	53917965	53949027	ENSMUSG00000021478		-1.58336	2.07884e-12	1.20612e-10
chr13	53875278	53888341	ENSMUSG00000021478		-1.89098	3.6807e-12	2.07032e-10
chr7	83828670	83831531	ENSMUSG00000011154		-3.40323	5.41642e-12	2.9717e-10
chr12	28975292	28979585	ENSMUSG00000089583		-2.06768	6.85109e-12	3.72827e-10
chr3	136379247	136382633	ENSMUSG00000037922		-3.08769	6.94378e-12	3.77105e-10
chr11	105484407	105489510	ENSMUSG00000078627		-1.58265	8.1447e-12	4.3965e-10
chr10	41057548	41060147	ENSMUSG00000046922		-3.01059	8.50893e-12	4.55636e-10
chr9	73273752	73284208	ENSMUSG00000098875		-1.10868	8.84037e-12	4.70561e-10
chr7	83814101	83825503	ENSMUSG00000011154		-2.16899	1.10495e-11	5.80079e-10
chr11	50262756	50266958	ENSMUSG00000020377		-2.026	1.19681e-11	6.24626e-10
chr11	50251218	50262442	ENSMUSG00000020377		-1.79584	1.37246e-11	7.0802e-10
chr8	8771868	8777464	ENSMUSG00000040459		-1.64028	1.41796e-11	7.27286e-10
chr1	183600091	183602954	ENSMUSG00000103451		-3.17527	2.22638e-11	1.11419e-09
chr14	48118082	48120920	ENSMUSG00000021846		-3.25824	2.24793e-11	1.12287e-09
chr13	53976508	53984292	ENSMUSG00000021478		-1.95857	3.10755e-11	1.52384e-09
chr9	62156106	62158495	ENSMUSG00000032252		-3.39175	3.16935e-11	1.5513e-09
chr5	73379973	73385900	ENSMUSG00000029154		-2.33483	3.82926e-11	1.85733e-09
chr4	43502749	43504927	ENSMUSG00000028463		-3.02586	4.16023e-11	2.00695e-09
chr2	107835680	107842916	ENSMUSG00000077480		-3.39437	4.29284e-11	2.06349e-09
chr12	82083779	82089882	ENSMUSG00000064714		-1.59655	5.57187e-11	2.62181e-09
chr5	82134871	82145057	ENSMUSG00000099863		-2.43378	1.0342e-10	4.71716e-09
chr6	54396492	54400360	ENSMUSG00000073067		-3.46563	1.04073e-10	4.73689e-09
chr7	139243436	139250220	ENSMUSG00000060260		-1.69594	1.1965e-10	5.38403e-09
chr1	151070664	151088433	ENSMUSG00000102628		-1.36267	1.20464e-10	5.41158e-09
chr6	126736928	126739848	ENSMUSG00000038077		-2.55287	1.37008e-10	6.12394e-09
chr2	107781730	107791640	ENSMUSG00000077480		-3.06506	1.57395e-10	6.96546e-09
chr12	82121920	82123319	ENSMUSG00000064714		-3.38306	1.70663e-10	7.51536e-09
chr12	49361240	49382833	ENSMUSG00000020950		-0.76945	1.96929e-10	8.51788e-09
chr11	50289133	50291928	ENSMUSG00000050567		-2.35559	3.01378e-10	1.26475e-08
chr10	41034913	41037865	ENSMUSG00000046922		-2.79385	3.04758e-10	1.27494e-08
chr13	53888382	53917732	ENSMUSG00000021478		-1.59787	3.53239e-10	1.46409e-08
chr13	53838322	53840343	ENSMUSG00000021478		-2.22987	4.19906e-10	1.71905e-08
chrX	37166337	37169506	ENSMUSG00000036551		-2.60548	4.31124e-10	1.75691e-08
chr9	73291253	73296353	ENSMUSG00000098875		-1.51842	4.52962e-10	1.8292e-08
chr7	87583635	87591369	ENSMUSG00000049583		-0.607479	4.69088e-10	1.88862e-08
chr18	85334962	85343890	ENSMUSG00000024645		-2.87044	5.60671e-10	2.21734e-08
chr13	15459736	15463139	ENSMUSG00000097684		-2.08338	6.22723e-10	2.43398e-08
chr12	111699280	111702016	ENSMUSG00000049792		-2.05045	6.69767e-10	2.60266e-08
chr3	58788248	58790797	ENSMUSG00000101860		-1.74309	7.13995e-10	2.75851e-08
chr13	47832068	47834064	ENSMUSG00000047324		-3.6931	7.34536e-10	2.82971e-08
chr6	145772871	145784164	ENSMUSG00000030259		-1.04107	7.7117e-10	2.96231e-08
chr9	112226816	112230888	ENSMUSG00000089718		-1.97262	8.96379e-10	3.38978e-08
chr13	47762031	47764660	ENSMUSG00000047324		-3.59632	1.01609e-09	3.80488e-08
chr6	83167569	83172910	ENSMUSG00000085782		-1.69622	1.22224e-09	4.53245e-08
chr6	59264096	59275511	ENSMUSG00000049232		-0.775735	1.23017e-09	4.55553e-08
chr12	102127812	102130171	ENSMUSG00000041771		-1.81418	1.94478e-09	6.96116e-08
chr11	115773209	115776764	ENSMUSG00000020747		-3.02585	2.01164e-09	7.18127e-08
chr5	125339992	125344030	ENSMUSG00000037936		-1.78166	2.3152e-09	8.21021e-08
chr2	107843658	107846556	ENSMUSG00000077480		-3.4418	2.46966e-09	8.72329e-08
chr2	107361761	107380453	ENSMUSG00000042604		-1.21116	2.93675e-09	1.03459e-07
chr18	85435867	85437762	ENSMUSG00000024645		-3.2513	4.55635e-09	1.57004e-07
chr6	59331538	59343109	ENSMUSG00000045441		-0.982278	5.6408e-09	1.90691e-07
chr11	109211282	109213951	ENSMUSG00000020599		-3.00021	7.56824e-09	2.5203e-07
chr17	50502546	50506506	ENSMUSG00000038910		-2.81551	9.70813e-09	3.15443e-07
chr9	108775161	108776511	ENSMUSG00000032599		-2.37952	9.92298e-09	3.22034e-07
chr11	50244888	50251047	ENSMUSG00000020377		-1.52154	1.01634e-08	3.29039e-07
chr3	32364687	32369731	ENSMUSG00000027663		-1.32764	1.08783e-08	3.50911e-07
chr11	82538276	82541208	ENSMUSG00000065201		-2.12352	1.08722e-08	3.50911e-07
chr14	29726104	29730628	ENSMUSG00000021991		-1.70371	1.14669e-08	3.69008e-07
chr2	107865927	107868013	ENSMUSG00000077480		-3.33759	1.36421e-08	4.33793e-07
chr12	106668565	106670952	ENSMUSG00000085820		-2.35132	1.4724e-08	4.65982e-07
chr10	93251137	93257586	ENSMUSG00000008398		-1.16558	1.4766e-08	4.66759e-07
chr18	85331707	85333891	ENSMUSG00000024645		-3.32048	1.51356e-08	4.7452e-07
chr17	11928626	11934042	ENSMUSG00000023826		-1.81434	1.88949e-08	5.87564e-07
chr6	87720869	87723326	ENSMUSG00000094397		-1.76505	1.97975e-08	6.12784e-07
chr3	143572087	143593045	ENSMUSG00000103816		-1.51791	1.99565e-08	6.16282e-07
chr17	8630547	8631668	ENSMUSG00000084390		-3.32777	2.28435e-08	6.98187e-07
chr2	107861904	107864632	ENSMUSG00000077480		-3.26273	2.5897e-08	7.8524e-07
chr3	122524602	122528868	ENSMUSG00000039735		-1.55	2.65323e-08	8.01904e-07
chr12	3567601	3572932	ENSMUSG00000071454		-0.85477	3.09092e-08	9.17474e-07
chr4	86961697	86973510	ENSMUSG00000038007		-1.26258	3.34657e-08	9.84627e-07
chr11	77855735	77858526	ENSMUSG00000000631		-2.49709	4.96036e-08	1.4189e-06
chr13	47942239	47943695	ENSMUSG00000047324		-3.30447	6.65703e-08	1.85662e-06
chr12	29286132	29288126	ENSMUSG00000061911		-3.25061	6.83736e-08	1.90493e-06
chr10	10146960	10154054	ENSMUSG00000065876		-0.855813	7.95998e-08	2.18809e-06
chr10	41049854	41053099	ENSMUSG00000046922		-2.72986	8.14483e-08	2.23661e-06
chr12	29288160	29289535	ENSMUSG00000061911		-3.0236	8.9253e-08	2.43346e-06
chr18	15063838	15073198	ENSMUSG00000036225		-1.07957	1.03387e-07	2.79039e-06
chr13	54020557	54041657	ENSMUSG00000021478		-1.36339	1.03623e-07	2.79115e-06
chr9	73304243	73307534	ENSMUSG00000098875		-1.62913	1.21064e-07	3.22204e-06
chr6	54400535	54401908	ENSMUSG00000073067		-3.14565	1.33248e-07	3.49421e-06
chr4	4133434	4134498	ENSMUSG00000085996		-2.46924	1.36988e-07	3.5781e-06
chr8	48311933	48315327	ENSMUSG00000031561		-1.5583	1.42498e-07	3.70412e-06
chr2	107859230	107861778	ENSMUSG00000077480		-3.27378	1.48023e-07	3.84401e-06
chr13	53853633	53871576	ENSMUSG00000021478		-1.63265	1.54116e-07	3.98677e-06
chr11	77926719	77932825	ENSMUSG00000055045		-1.65022	1.92766e-07	4.92869e-06
chr13	94187348	94191533	ENSMUSG00000045312		-1.38014	2.3336e-07	5.85016e-06
chr13	47906747	47908323	ENSMUSG00000047324		-3.09556	2.51478e-07	6.25749e-06
chr9	88358290	88366978	ENSMUSG00000066443		-0.826671	2.54922e-07	6.33731e-06
chr18	64163336	64171091	ENSMUSG00000056812		-1.19312	2.94346e-07	7.2434e-06
chr13	53840442	53842794	ENSMUSG00000021478		-2.70126	3.21515e-07	7.8328e-06
chr6	87693705	87695966	ENSMUSG00000089997		-2.11192	3.32591e-07	8.08058e-06
chr4	86951040	86958443	ENSMUSG00000038007		-2.28627	4.15378e-07	9.99221e-06
chr12	106215608	106216853	ENSMUSG00000077640		-2.71015	5.12338e-07	1.20964e-05
chr2	114361030	114363302	ENSMUSG00000101266		-2.0477	5.17732e-07	1.22023e-05
chr4	148982523	148983225	ENSMUSG00000086740		-1.25133	6.3978e-07	1.48051e-05
chr14	80700324	80701471	ENSMUSG00000098125		-2.84665	6.46659e-07	1.49372e-05
chr5	140465115	140465723	ENSMUSG00000098319		-3.03993	6.5879e-07	1.51533e-05
chr4	134370548	134374206	ENSMUSG00000028838		-1.4779	7.47205e-07	1.71135e-05
chr18	85303345	85305479	ENSMUSG00000024645		-2.36217	8.31411e-07	1.88966e-05
chr3	139197389	139198536	ENSMUSG00000047940		-3.19013	8.759e-07	1.98236e-05
chr9	112231370	112233170	ENSMUSG00000032503		-2.3992	9.26623e-07	2.08658e-05
chr7	34235688	34240245	ENSMUSG00000085105		-1.2636	9.61938e-07	2.15522e-05
chr9	120484616	120489432	ENSMUSG00000006941		-1.35844	9.61549e-07	2.15522e-05
chr5	147954957	147958107	ENSMUSG00000085565		-1.26992	9.64659e-07	2.15771e-05
chr7	19318897	19322225	ENSMUSG00000003545		-1.9203	1.05554e-06	2.33949e-05
chr7	145186015	145188069	ENSMUSG00000048677		-1.94366	1.24838e-06	2.73521e-05
chr12	106087183	106097703	ENSMUSG00000021115		-0.908939	1.37158e-06	2.97349e-05
chr1	170907758	170909011	ENSMUSG00000070524		-2.76067	1.48992e-06	3.20927e-05
chr18	83096530	83098834	ENSMUSG00000100430		-2.48754	1.86587e-06	3.9336e-05
chr6	83163599	83165687	ENSMUSG00000031865		-2.15061	1.96714e-06	4.1276e-05
chr11	77858542	77860932	ENSMUSG00000000631		-2.38679	2.15799e-06	4.45131e-05
chr5	73340381	73340845	ENSMUSG00000029153		-2.83512	2.17333e-06	4.47606e-05
chr14	118705628	118708341	ENSMUSG00000032849		-0.932287	2.19504e-06	4.51729e-05
chr9	14934652	14940230	ENSMUSG00000031933		-2.52753	2.45367e-06	4.97309e-05
chr4	86922635	86923639	ENSMUSG00000038007		-2.94134	2.68038e-06	5.38773e-05
chr13	53848072	53852065	ENSMUSG00000021478		-2.10546	2.88919e-06	5.77708e-05
chr12	4090786	4092157	ENSMUSG00000020657		-2.94704	3.40879e-06	6.7108e-05
chr2	107381551	107396372	ENSMUSG00000042604		-1.16413	3.48612e-06	6.84291e-05
chr3	139191823	139192610	ENSMUSG00000047940		-3.03076	3.63176e-06	7.08113e-05
chr6	59276159	59283688	ENSMUSG00000049232		-0.867893	3.78495e-06	7.33803e-05
chr11	77849970	77855513	ENSMUSG00000000631		-2.16666	3.84426e-06	7.44225e-05
chr12	111676956	111679165	ENSMUSG00000060950		-1.79986	4.32214e-06	8.25989e-05
chr12	117138597	117151930	ENSMUSG00000099907		-0.758721	4.49844e-06	8.56015e-05
chr17	50484697	50486124	ENSMUSG00000038910		-2.59329	5.12013e-06	9.57976e-05
chr18	85433071	85434264	ENSMUSG00000024645		-2.64534	5.30422e-06	9.86902e-05
chr10	41053593	41055232	ENSMUSG00000046922		-2.26387	5.36166e-06	9.96205e-05
chr18	55622738	55623294	ENSMUSG00000092702		-1.44071	5.79379e-06	0.000106394
chr9	14977154	14985500	ENSMUSG00000031934		-2.64676	6.00999e-06	0.000109987
chr1	5018480	5030542	ENSMUSG00000002459		-0.926522	6.17537e-06	0.000112706
chr2	114372505	114374001	ENSMUSG00000101266		-2.5531	6.61466e-06	0.00011934
chr11	77794998	77798172	ENSMUSG00000000631		-1.57377	6.84329e-06	0.000122968
chr11	117359018	117360569	ENSMUSG00000059248		-2.3605	7.73805e-06	0.000137023
chr10	93264992	93271105	ENSMUSG00000008398		-1.12737	7.78083e-06	0.000137526
chr17	11934101	11936248	ENSMUSG00000023826		-1.97969	7.84012e-06	0.000138464
chr9	14989950	14991026	ENSMUSG00000031934		-2.82699	7.88294e-06	0.000138854
chr14	48307829	48312323	ENSMUSG00000080522		-2.16456	8.27706e-06	0.000144938
chr14	54892724	54894123	ENSMUSG00000022194		-1.54021	8.30431e-06	0.000145225
chr9	14931007	14932881	ENSMUSG00000031933		-2.73996	8.53432e-06	0.000148762
chr5	43131105	43132636	ENSMUSG00000039782		-2.07943	9.03299e-06	0.000156537
chr4	26346844	26348036	ENSMUSG00000040520		-2.40337	9.35964e-06	0.000161466
chr3	116161558	116162857	ENSMUSG00000097362		-2.6423	9.44992e-06	0.000162814
chr17	11914020	11916321	ENSMUSG00000023826		-2.77069	9.59181e-06	0.000165046
chr7	19322262	19341757	ENSMUSG00000003549		-0.986195	1.07038e-05	0.000182304
chr6	126740722	126742406	ENSMUSG00000038077		-2.67617	1.07764e-05	0.000183426
chr13	45965008	45966990	ENSMUSG00000038152		-1.17752	1.13411e-05	0.000192181
chr13	53951806	53957589	ENSMUSG00000021478		-1.47436	1.13579e-05	0.000192282
chr17	46554789	46558246	ENSMUSG00000015605		-1.11614	1.42013e-05	0.000233697
chr6	54390259	54392891	ENSMUSG00000073067		-2.81558	1.43284e-05	0.000235355
chr2	107868664	107870973	ENSMUSG00000077480		-2.55062	1.43282e-05	0.000235355
chr5	140673683	140674103	ENSMUSG00000036555		-2.09338	1.47237e-05	0.000241256
chr9	108777856	108781387	ENSMUSG00000032599		-1.66749	1.48853e-05	0.000243393
chr17	11901191	11902879	ENSMUSG00000023826		-2.51822	1.5054e-05	0.000245617
chr11	77839678	77849711	ENSMUSG00000000631		-1.64848	1.53008e-05	0.000249036
chr18	85330562	85331345	ENSMUSG00000024645		-2.73848	1.56431e-05	0.000254298
chr2	107857731	107859049	ENSMUSG00000077480		-2.71685	1.74237e-05	0.000280856
chr5	43143464	43144734	ENSMUSG00000039782		-2.09844	1.81582e-05	0.00029077
chr12	29071018	29074545	ENSMUSG00000089583		-1.75323	1.8424e-05	0.000294323
chr9	73338462	73339340	ENSMUSG00000098875		-2.73811	1.84435e-05	0.000294457
chr7	84434065	84434815	ENSMUSG00000015709		-2.72334	1.8702e-05	0.000297874
chr11	3689415	3693951	ENSMUSG00000083015		-1.8969	1.94078e-05	0.000307835
chr2	143448507	143450495	ENSMUSG00000080895		-1.68784	1.96558e-05	0.000311399
chr11	51085377	51086247	ENSMUSG00000072982		-2.82657	2.00412e-05	0.000316755
chr5	82345751	82348297	ENSMUSG00000099863		-2.49173	2.02098e-05	0.000318292
chr11	50276712	50278731	ENSMUSG00000050567		-2.38108	2.11439e-05	0.000331353
chr1	86620116	86625870	ENSMUSG00000084468		-0.971896	2.24722e-05	0.000349606
chr3	136666842	136671123	ENSMUSG00000028161		-1.15919	2.30783e-05	0.000357747
chr14	25306868	25323273	ENSMUSG00000097601		-0.529679	2.42917e-05	0.00037443
chr18	85358303	85360135	ENSMUSG00000024645		-2.76825	2.55519e-05	0.000390483
chr4	153483010	153485954	ENSMUSG00000039546		-1.29391	2.58054e-05	0.000393755
chr7	35116807	35118807	ENSMUSG00000034957		-1.56715	2.67829e-05	0.000407435
chr19	10802608	10803734	ENSMUSG00000024670		-2.31626	2.74623e-05	0.000415255
chr9	14896555	14899733	ENSMUSG00000031933		-2.08009	2.83243e-05	0.000427243
chr8	123819353	123831062	ENSMUSG00000085030		-1.1932	3.00887e-05	0.000450305
chr5	43137828	43139537	ENSMUSG00000039782		-1.94955	3.06943e-05	0.000458528
chr10	98417103	98418223	ENSMUSG00000102310		-2.39611	3.11126e-05	0.000463697
chr9	73356018	73356845	ENSMUSG00000098875		-2.65614	3.44584e-05	0.000506878
chr16	94487360	94509619	ENSMUSG00000022898		-1.13493	3.48729e-05	0.00051189
chr14	29720050	29721696	ENSMUSG00000021991		-1.81242	3.51921e-05	0.000515727
chr8	36441332	36442564	ENSMUSG00000039620		-2.46808	3.61865e-05	0.000528451
chr13	107405632	107406937	ENSMUSG00000049233		-2.66496	3.84942e-05	0.00055922
chr12	14065504	14067436	ENSMUSG00000020607		-1.91844	4.09991e-05	0.000590167
chr10	20678743	20680476	ENSMUSG00000019990		-2.22302	4.33127e-05	0.000618812
chr12	50989202	50990776	ENSMUSG00000088966		-2.19879	4.38641e-05	0.000625497
chr11	86878859	86880404	ENSMUSG00000018425		-2.28776	4.7276e-05	0.000667951
chr3	20830642	20831576	ENSMUSG00000102807		-2.61258	4.74231e-05	0.000669676
chr12	106217047	106217900	ENSMUSG00000077640		-2.60538	4.91504e-05	0.000690427
chr8	25108127	25111235	ENSMUSG00000031557		-1.4939	4.93567e-05	0.000692598
chr6	59312462	59319516	ENSMUSG00000049232		-1.10274	5.08079e-05	0.00071147
chr18	24420057	24421296	ENSMUSG00000065532		-2.22726	5.48894e-05	0.00076383
chr7	145195662	145197063	ENSMUSG00000048677		-2.29147	5.54677e-05	0.000770276
chr18	15062103	15063735	ENSMUSG00000036225		-2.05649	5.76849e-05	0.000796195
chr18	83192906	83194146	ENSMUSG00000100430		-2.47149	5.88775e-05	0.000810482
chr17	78637948	78640125	ENSMUSG00000024077		-2.02765	6.00941e-05	0.000822997
chr6	126746331	126747711	ENSMUSG00000038077		-2.47201	6.10193e-05	0.000834388
chr15	99662538	99663843	ENSMUSG00000023017		-1.68833	6.18895e-05	0.000843701
chr9	9545600	9549596	ENSMUSG00000092776		-1.82404	6.19776e-05	0.000844177
chr12	82114698	82115418	ENSMUSG00000064714		-2.56261	6.22117e-05	0.000846801
chr1	64515925	64521239	ENSMUSG00000025958		-1.28039	6.54725e-05	0.000883549
chr13	42594116	42595086	ENSMUSG00000054728		-2.57324	6.66741e-05	0.000895639
chr18	85434314	85435354	ENSMUSG00000024645		-2.19811	6.92563e-05	0.000925284
chr8	12912618	12915832	ENSMUSG00000031442		-1.054	7.14832e-05	0.000951238
chr5	43141474	43143301	ENSMUSG00000039782		-1.83749	7.46154e-05	0.000987033
chr1	185148686	185151694	ENSMUSG00000039318		-1.36208	7.48357e-05	0.000988314
chr12	29933012	29934995	ENSMUSG00000020674		-1.58033	7.55677e-05	0.000995694
chr13	107538775	107539425	ENSMUSG00000049233		-2.63987	7.58331e-05	0.000998208
chr2	113217210	113220086	ENSMUSG00000057378		-1.38821	7.7086e-05	0.00101288
chr4	124374081	124376747	ENSMUSG00000088933		-1.85793	7.7669e-05	0.00101887
chr15	83149284	83150261	ENSMUSG00000065176		-0.530719	8.04882e-05	0.00105276
chr5	125528172	125532371	ENSMUSG00000070498		-1.1291	8.24567e-05	0.0010764
chr9	14704381	14705873	ENSMUSG00000036912		-1.75767	8.35386e-05	0.00108893
chr1	169765933	169768564	ENSMUSG00000038530		-1.4427	9.0757e-05	0.00116992
chr12	4085974	4087303	ENSMUSG00000020657		-2.36298	9.27039e-05	0.00118937
chr13	107537041	107537783	ENSMUSG00000049233		-2.61367	9.43862e-05	0.0012074
chr15	102818635	102820504	ENSMUSG00000023055		-1.703	9.56257e-05	0.00122151
chr17	44099706	44100437	ENSMUSG00000023961		-2.40533	9.71494e-05	0.0012392
chr13	53844492	53847837	ENSMUSG00000021478		-1.7746	9.88151e-05	0.00125481
chr14	48282137	48285473	ENSMUSG00000063885		-1.79948	0.000100777	0.00127695
chr13	53852167	53853627	ENSMUSG00000021478		-1.81796	0.000101692	0.00128672
chr16	31474635	31475733	ENSMUSG00000046598		-2.33481	0.000106074	0.00133586
chr6	98245878	98250050	ENSMUSG00000090667		-1.26873	0.000111896	0.0013992
chr9	40575887	40577093	ENSMUSG00000040111		-2.34972	0.000114691	0.00142891
chr17	83632187	83636538	ENSMUSG00000045053		-0.870486	0.000116745	0.00144843
chr1	62810218	62810824	ENSMUSG00000103032		-2.23755	0.000117802	0.00145953
chr6	98265481	98268287	ENSMUSG00000090667		-1.89648	0.000119522	0.00147674
chr8	64902005	64902733	ENSMUSG00000089305		-2.49099	0.000122094	0.00150365
chr8	86704351	86714172	ENSMUSG00000074178		-0.832724	0.000122756	0.00151002
chr8	64870840	64871898	ENSMUSG00000031605		-2.15393	0.000127488	0.00155905
chr15	85634679	85637776	ENSMUSG00000101828		-0.960942	0.000127694	0.00156042
chr12	82071704	82075253	ENSMUSG00000064714		-0.908562	0.000143351	0.00172498
chr12	106694740	106695516	ENSMUSG00000085820		-2.46392	0.00014436	0.00173634
chr2	114411158	114413034	ENSMUSG00000057147		-1.55737	0.000144867	0.00174166
chr12	79053802	79054906	ENSMUSG00000060716		-2.23634	0.000155028	0.00184805
chr10	9674320	9678633	ENSMUSG00000060487		-1.48802	0.000155443	0.00185094
chr12	40415078	40417766	ENSMUSG00000055917		-1.21436	0.000158056	0.00187996
chr13	105227502	105228619	ENSMUSG00000077578		-1.94787	0.000158861	0.00188786
chr2	114357477	114358172	ENSMUSG00000101266		-2.44418	0.000160087	0.00189926
chr5	146584786	146587009	ENSMUSG00000041468		-1.3233	0.000160361	0.00189978
chr12	82078587	82081018	ENSMUSG00000064714		-1.45068	0.00016623	0.00195718
chr19	10800152	10801620	ENSMUSG00000024670		-1.92447	0.000166369	0.00195796
chr12	16844672	16846345	ENSMUSG00000057469		-1.70763	0.000167946	0.00197391
chr5	129388007	129388896	ENSMUSG00000029439		-2.45953	0.000176979	0.00206558
chr2	143471416	143474196	ENSMUSG00000080895		-1.61096	0.000185611	0.00215693
chr10	98405828	98406699	ENSMUSG00000102310		-2.08651	0.00018831	0.00218355
chr13	47844450	47845380	ENSMUSG00000047324		-2.43841	0.000189096	0.00219067
chr6	126735351	126736633	ENSMUSG00000038077		-2.11475	0.00018917	0.00219067
chr10	41045020	41048645	ENSMUSG00000046922		-2.24171	0.000189543	0.00219318
chr12	29012706	29013665	ENSMUSG00000089583		-2.34266	0.000189624	0.00219318
chr4	150562998	150570513	ENSMUSG00000085213		-1.29319	0.000193523	0.00222855
chr10	90585743	90586401	ENSMUSG00000058589		-1.00458	0.000197686	0.00227063
chr13	53874160	53875082	ENSMUSG00000021478		-2.10008	0.000199401	0.00228739
chr8	110806712	110808112	ENSMUSG00000031750		-2.00829	0.000207167	0.00236734
chr18	73703541	73705533	ENSMUSG00000024515		-1.09602	0.000209939	0.0023929
chr8	64934271	64935205	ENSMUSG00000089305		-2.32222	0.00021372	0.00243081
chr12	29129673	29130436	ENSMUSG00000089583		-2.48688	0.000214438	0.00243428
chr6	145759688	145763699	ENSMUSG00000030259		-1.35892	0.00021873	0.00247727
chr6	98514121	98515249	ENSMUSG00000095146		-2.08338	0.000219134	0.0024808
chr1	21250634	21256528	ENSMUSG00000025934		-0.81235	0.000220599	0.00249387
chr6	87711226	87712965	ENSMUSG00000094397		-1.38298	0.000229531	0.00257564
chr1	169769675	169772479	ENSMUSG00000038530		-1.27848	0.000240256	0.00266914
chr18	85482955	85483752	ENSMUSG00000024645		-2.46444	0.000248997	0.00275709
chr6	39527289	39533125	ENSMUSG00000085058		-0.754898	0.000252069	0.00278535
chr14	29722390	29725075	ENSMUSG00000021991		-1.01646	0.00025307	0.00279526
chr12	28971419	28975131	ENSMUSG00000089583		-1.61175	0.000256155	0.00282583
chr12	82109878	82111478	ENSMUSG00000064714		-2.14298	0.000260725	0.00286915
chr10	20669961	20671642	ENSMUSG00000091730		-2.16267	0.000263455	0.00288969
chr16	89897314	89898762	ENSMUSG00000002489		-1.40559	0.000264063	0.002894
chr13	47825049	47826744	ENSMUSG00000047324		-2.14547	0.000267036	0.00292299
chr15	99665345	99670657	ENSMUSG00000023017		-0.910317	0.000269789	0.0029471
chr14	47999900	48000680	ENSMUSG00000062081		-2.44517	0.000286001	0.00308917
chr5	82428208	82429036	ENSMUSG00000099863		-2.44278	0.00028809	0.00310645
chr8	85514355	85515100	ENSMUSG00000031700		-2.36886	0.0003009	0.00322897
chr8	122340294	122344351	ENSMUSG00000049577		-1.06818	0.000301765	0.00323696
chr18	4438571	4439991	ENSMUSG00000097641		-2.18071	0.000303271	0.00324569
chr2	162922896	162923733	ENSMUSG00000016921		-2.43552	0.000306298	0.00326987
chr11	105489938	105492411	ENSMUSG00000078627		-1.26283	0.000307562	0.00328066
chr3	144155787	144156789	ENSMUSG00000028266		-1.50355	0.000307677	0.00328066
chr1	169742048	169742456	ENSMUSG00000038530		-1.82266	0.00031394	0.00333416
chr2	114358334	114360861	ENSMUSG00000101266		-2.13699	0.000322794	0.00342141
chr5	28464632	28465942	ENSMUSG00000097453		-1.92587	0.000327081	0.00346273
chr11	77909334	77911251	ENSMUSG00000017453		-1.91155	0.000327594	0.0034668
chr18	85482214	85482776	ENSMUSG00000024645		-2.34063	0.000328145	0.00347126
chr9	73334303	73335138	ENSMUSG00000098875		-2.30849	0.000328306	0.00347159
chr2	114437651	114439113	ENSMUSG00000057147		-1.90255	0.000328534	0.00347263
chr3	139196329	139197386	ENSMUSG00000047940		-2.13082	0.000334788	0.00353315
chr1	183982556	183983787	ENSMUSG00000039384		-2.37363	0.000338913	0.00357106
chr11	109298479	109301399	ENSMUSG00000020599		-1.96215	0.000343304	0.00361164
chr17	11918492	11919368	ENSMUSG00000023826		-2.26691	0.000345286	0.00362964
chr5	99588083	99588901	ENSMUSG00000089627		-2.1625	0.000355177	0.00371465
chr6	8352552	8353470	ENSMUSG00000089890		-2.18072	0.000362259	0.00377251
chr12	51141850	51142724	ENSMUSG00000088966		-2.17248	0.000366133	0.00380408
chr12	4076692	4077760	ENSMUSG00000020657		-2.40493	0.000377394	0.00390273
chr12	4088098	4089408	ENSMUSG00000020657		-2.32054	0.000386607	0.00398124
chr6	54393067	54395192	ENSMUSG00000073067		-2.1166	0.000391813	0.00402394
chr17	12478211	12479920	ENSMUSG00000023828		-1.28469	0.000395574	0.00405169
chr19	45845223	45846624	ENSMUSG00000025221		-1.68887	0.000404749	0.00412958
chr9	15000619	15001495	ENSMUSG00000031934		-2.32338	0.000416671	0.00423375
chr4	155243051	155243845	ENSMUSG00000073684		-2.32001	0.000425957	0.00430523
chr4	124985397	124986595	ENSMUSG00000028871		-2.28341	0.000444855	0.0044659
chr1	40057879	40063083	ENSMUSG00000102985		-1.17497	0.000447066	0.0044784
chr12	117127871	117128835	ENSMUSG00000099907		-2.24662	0.000454372	0.00453762
chr2	33794535	33798349	ENSMUSG00000038740		-0.832527	0.000474652	0.00471902
chr14	70075224	70078172	ENSMUSG00000033730		-1.00654	0.0005116	0.00501559
chr8	36442797	36443625	ENSMUSG00000039620		-2.34902	0.000512298	0.00502059
chr3	58807017	58809869	ENSMUSG00000101860		-1.43825	0.000512682	0.00502252
chr5	43103825	43105686	ENSMUSG00000039782		-1.51338	0.000528598	0.00514851
chr14	67090344	67091150	ENSMUSG00000098365		-2.02782	0.0005386	0.00522671
chr6	39542427	39544607	ENSMUSG00000038456		-0.952582	0.000540739	0.00524366
chr13	55675575	55675964	ENSMUSG00000045767		-2.11315	0.000570008	0.00548379
chr3	143600054	143601016	ENSMUSG00000103816		-2.32838	0.000580224	0.00556607
chr8	64902996	64903937	ENSMUSG00000089305		-2.14661	0.000593007	0.00567853
chr6	87706680	87708725	ENSMUSG00000089997		-1.35636	0.000604424	0.00576517
chr5	89260321	89261692	ENSMUSG00000035540		-1.78314	0.000604812	0.00576682
chr12	29278873	29280332	ENSMUSG00000089583		-1.60026	0.000609379	0.00579826
chr13	59404677	59417562	ENSMUSG00000021557		-0.485939	0.000622126	0.00589413
chr18	83195239	83196660	ENSMUSG00000100430		-2.10681	0.000630991	0.00595704
chr2	151679077	151681235	ENSMUSG00000087035		-1.78744	0.000632585	0.00596787
chr4	124391122	124393054	ENSMUSG00000084757		-1.88975	0.000634407	0.00598295
chr3	20828025	20829981	ENSMUSG00000102807		-1.61458	0.000639177	0.0060089
chr2	167201178	167205173	ENSMUSG00000086098		-1.09806	0.000639451	0.00600936
chr17	27388232	27389389	ENSMUSG00000073430		-2.29112	0.000642817	0.00603675
chr3	139193330	139194029	ENSMUSG00000047940		-2.30926	0.000648494	0.00607743
chr2	143394507	143395630	ENSMUSG00000083787		-1.88487	0.00064827	0.00607743
chr16	89923381	89924974	ENSMUSG00000002489		-2.29701	0.000653751	0.00611583
chr5	135452054	135452523	ENSMUSG00000053293		-1.83698	0.000678698	0.00631392
chr8	12672025	12675781	ENSMUSG00000054910		-0.59568	0.000684239	0.00635664
chr6	145764198	145769702	ENSMUSG00000030259		-1.00886	0.000718337	0.00662742
chr5	89259140	89259900	ENSMUSG00000035540		-2.1031	0.000721209	0.00664476
chr3	143275480	143278159	ENSMUSG00000078162		-1.42321	0.00074967	0.00686211
chr4	107806038	107809268	ENSMUSG00000073779		-0.871069	0.000775876	0.00704179
chr18	4437313	4438462	ENSMUSG00000097641		-2.13636	0.000780397	0.00707324
chr6	90982480	90988973	ENSMUSG00000030091		-0.430712	0.000797828	0.00720927
chr3	137366296	137367151	ENSMUSG00000054690		-2.1426	0.000823369	0.00739069
chr9	62220409	62221218	ENSMUSG00000088986		-1.90165	0.000838244	0.00750858
chr14	48121102	48121995	ENSMUSG00000021846		-2.10377	0.000859028	0.00766143
chr18	38237692	38251012	ENSMUSG00000066475		-0.428709	0.000881733	0.00780539
chr5	64062681	64063607	ENSMUSG00000029171		-2.25335	0.00089359	0.00789082
chr6	145769790	145772551	ENSMUSG00000030259		-1.0756	0.000895004	0.00789549
chr6	54401924	54402593	ENSMUSG00000073067		-2.24921	0.000896731	0.00790292
chr13	99613139	99613855	ENSMUSG00000103545		-2.24921	0.000896731	0.00790292
chr19	45330329	45338583	ENSMUSG00000100417		-0.56824	0.000903721	0.00795667
chr3	63379748	63380592	ENSMUSG00000104336		-2.24857	0.000907217	0.0079822
chr5	146569047	146572354	ENSMUSG00000094090		-1.45617	0.000916804	0.00806125
chr19	7340453	7342787	ENSMUSG00000024969		-1.48999	0.000938818	0.00823319
chr18	24417092	24418135	ENSMUSG00000065532		-2.07728	0.000945925	0.00827328
chr10	98402619	98404214	ENSMUSG00000102310		-1.78223	0.000948805	0.00828819
chr2	143392495	143394175	ENSMUSG00000083787		-2.12968	0.000960716	0.00838676
chr1	185142842	185146683	ENSMUSG00000104461		-1.40224	0.00096166	0.00839227
chr2	148406616	148410649	ENSMUSG00000074743		-0.937459	0.000975121	0.00848485
chr13	47786148	47786841	ENSMUSG00000047324		-2.18606	0.000976231	0.00849175
chr2	143450671	143452866	ENSMUSG00000080895		-1.26488	0.000986692	0.00857161
chr12	28950781	28951935	ENSMUSG00000089583		-1.68934	0.00099522	0.00863326
chr10	60933740	60935368	ENSMUSG00000098055		-1.53512	0.000995485	0.00863326
chr12	29014778	29016813	ENSMUSG00000089583		-1.39734	0.0010024	0.00867428
chr18	77731898	77733124	ENSMUSG00000097666		-1.60935	0.00106441	0.00912246
chr5	99547293	99548206	ENSMUSG00000090006		-1.95913	0.0010709	0.00915476
chr13	47908377	47910874	ENSMUSG00000047324		-2.04806	0.0010738	0.00917648
chr2	114439308	114440080	ENSMUSG00000057147		-1.93284	0.001079	0.00921798
chrX	135973247	135974344	ENSMUSG00000083223		-2.13446	0.00108019	0.00922523
chr11	109307493	109308295	ENSMUSG00000020599		-1.99856	0.00109863	0.00936178
chr5	150597325	150598273	ENSMUSG00000041132		-1.27941	0.00113795	0.00964462
chr1	169763003	169764296	ENSMUSG00000038530		-1.32349	0.00114136	0.00966132
chr19	10809195	10810119	ENSMUSG00000024670		-1.96575	0.0011518	0.00973433
chr3	65138335	65143832	ENSMUSG00000027827		-1.47006	0.00116717	0.00983313
chr11	105471586	105474830	ENSMUSG00000078627		-0.967576	0.00117798	0.0099118
chr15	36945089	36946182	ENSMUSG00000062397		-2.03051	0.00119276	0.010011
chr14	67089103	67089904	ENSMUSG00000098365		-2.09263	0.00121698	0.0101696
chr4	155241841	155242900	ENSMUSG00000073684		-2.14242	0.00122896	0.0102569
chr2	117243012	117244353	ENSMUSG00000081842		-1.34338	0.00124738	0.0103977
chr17	27408551	27412725	ENSMUSG00000063239		-1.22835	0.00127204	0.010567
chr7	15982100	15982793	ENSMUSG00000074364		-2.18082	0.00130053	0.0107437
chr3	137056600	137057357	ENSMUSG00000065906		-1.9883	0.0013189	0.0108753
chr2	26358017	26359444	ENSMUSG00000026928		-1.58337	0.00132301	0.0108992
chr10	41065495	41067055	ENSMUSG00000046922		-1.78869	0.00134974	0.0110821
chr6	98014941	98015787	ENSMUSG00000035158		-1.9627	0.0013536	0.011099
chr12	28953095	28954105	ENSMUSG00000089583		-1.71178	0.00135875	0.0111353
chr11	82565997	82571202	ENSMUSG00000065201		-2.14346	0.00137054	0.0112113
chr11	53483282	53483931	ENSMUSG00000044352		-1.94369	0.00138034	0.0112812
chr11	82527887	82535286	ENSMUSG00000065201		-0.97226	0.00140481	0.0114408
chr17	64598248	64601108	ENSMUSG00000024085		-1.06023	0.00140835	0.0114577
chr13	42819879	42820512	ENSMUSG00000089710		-1.24049	0.00144959	0.0117184
chr16	35981581	35982379	ENSMUSG00000086324		-1.66146	0.00146397	0.0118168
chr11	77925055	77926473	ENSMUSG00000055045		-1.74423	0.00146537	0.0118245
chr2	117238551	117239799	ENSMUSG00000081842		-1.47904	0.00150882	0.0121022
chr5	112394906	112396122	ENSMUSG00000029348		-1.44646	0.0015132	0.0121228
chr3	144185011	144185799	ENSMUSG00000028266		-1.96405	0.00153243	0.012257
chr17	8942196	8942494	ENSMUSG00000023868		-2.06192	0.00156851	0.0124996
chr2	114268221	114270619	ENSMUSG00000084620		-1.31269	0.00160265	0.0127214
chr11	82535417	82537441	ENSMUSG00000065201		-1.61823	0.00160496	0.0127266
chr9	58470465	58471886	ENSMUSG00000097651		-1.49297	0.00160439	0.0127266
chr4	120619460	120620185	ENSMUSG00000086187		-2.10632	0.00161735	0.0128115
chr4	124386267	124389046	ENSMUSG00000084757		-1.40424	0.00164059	0.0129454
chr9	58456922	58459642	ENSMUSG00000097651		-1.10748	0.00164102	0.0129454
chr6	108068714	108069532	ENSMUSG00000034639		-1.77596	0.00165269	0.0129915
chr10	75053964	75055060	ENSMUSG00000009681		-1.57858	0.00167309	0.0131249
chr4	12514258	12515062	ENSMUSG00000104211		-1.89109	0.00167774	0.0131575
chr12	74283108	74294443	ENSMUSG00000071265		-0.498288	0.00167862	0.0131606
chr6	148831455	148833184	ENSMUSG00000040029		-1.27405	0.00169353	0.0132538
chr2	114348087	114349105	ENSMUSG00000101266		-1.94248	0.00170806	0.0133367
chr9	58454920	58456898	ENSMUSG00000097651		-1.07646	0.00171039	0.0133483
chr10	80850627	80851753	ENSMUSG00000035215		-1.74246	0.00171465	0.0133648
chr13	105230223	105231295	ENSMUSG00000077578		-2.08318	0.001721	0.0134029
chr3	134232094	134240928	ENSMUSG00000044365		-0.574261	0.00173683	0.0134906
chr5	122783409	122784650	ENSMUSG00000029471		-1.43193	0.00174753	0.0135657
chr16	9011671	9013559	ENSMUSG00000068674		-1.29778	0.00182341	0.0140368
chr4	44249816	44251885	ENSMUSG00000035696		-1.15898	0.00182609	0.0140501
chr5	35279400	35280996	ENSMUSG00000045318		-1.13043	0.00183164	0.0140708
chr10	98398873	98400141	ENSMUSG00000102310		-1.90941	0.00183409	0.0140745
chr17	50451224	50451957	ENSMUSG00000038910		-2.11442	0.00184697	0.0141409
chr19	47483470	47485571	ENSMUSG00000053617		-1.51697	0.00185404	0.0141869
chr16	39036946	39045330	ENSMUSG00000089607		-0.623438	0.0018686	0.014282
chr4	86901080	86901808	ENSMUSG00000038007		-2.11027	0.00188684	0.0143885
chr16	42883712	42886728	ENSMUSG00000022708		-0.775126	0.00190856	0.0145252
chr9	41647350	41653017	ENSMUSG00000098093		-0.783268	0.001979	0.0149677
chr17	50486487	50487333	ENSMUSG00000038910		-1.86299	0.00198549	0.0150041
chr9	75282643	75286252	ENSMUSG00000032192		-1.29539	0.00201551	0.0151838
chr15	16728057	16735769	ENSMUSG00000025370		-0.511178	0.0020506	0.0153962
chr6	85972855	85973816	ENSMUSG00000030002		-2.02255	0.00205977	0.0154563
chr11	109301685	109302716	ENSMUSG00000020599		-1.8892	0.00209463	0.0156609
chr3	62794055	62803794	ENSMUSG00000103764		-0.718562	0.00219515	0.0163122
chr17	27407364	27408532	ENSMUSG00000063239		-1.61755	0.00219949	0.0163399
chr5	43129584	43130403	ENSMUSG00000039782		-1.62145	0.00221911	0.016431
chr12	100295993	100297851	ENSMUSG00000096947		-0.869748	0.00223027	0.0165044
chr3	100820405	100821532	ENSMUSG00000051076		-2.00219	0.00223414	0.016524
chr4	139175403	139176793	ENSMUSG00000073739		-1.5594	0.00225347	0.0166348
chr19	29007128	29011030	ENSMUSG00000063754		-0.80701	0.0022558	0.0166474
chr2	107038238	107039138	ENSMUSG00000027120		-1.85905	0.00227012	0.0167438
chr14	48298987	48300322	ENSMUSG00000080522		-1.7241	0.0022769	0.0167846
chr12	82111793	82112531	ENSMUSG00000064714		-1.73153	0.00227849	0.0167917
chr15	101220642	101224344	ENSMUSG00000097915		-0.641432	0.00230622	0.016968
chr4	103003389	103007888	ENSMUSG00000085041		-0.910779	0.00236077	0.0172735
chr7	30333253	30335143	ENSMUSG00000074211		-1.31736	0.00237203	0.0173332
chr15	102141107	102145649	ENSMUSG00000023046		-0.782711	0.00240256	0.0175133
chr2	30572074	30573026	ENSMUSG00000047363		-1.83675	0.0024186	0.0175966
chr18	47147775	47149093	ENSMUSG00000093158		-1.5637	0.00248548	0.0179973
chr2	65023553	65024617	ENSMUSG00000026888		-1.55613	0.0025091	0.0181123
chr15	79505093	79505719	ENSMUSG00000044216		-1.60609	0.00252757	0.0182113
chr12	29137556	29138304	ENSMUSG00000089583		-1.74781	0.0025273	0.0182113
chr2	14534821	14535590	ENSMUSG00000084901		-1.74781	0.0025273	0.0182113
chr9	75293933	75315023	ENSMUSG00000032192		-0.787479	0.00253975	0.0182794
chr18	46428595	46434765	ENSMUSG00000046487		-0.646403	0.00256727	0.0184427
chr3	143645725	143646494	ENSMUSG00000103816		-2.01522	0.00264275	0.0188434
chr13	43135281	43136052	ENSMUSG00000054728		-1.11658	0.00265588	0.0189068
chr9	14923599	14924339	ENSMUSG00000031933		-2.03549	0.00272337	0.0192943
chr12	4083237	4083999	ENSMUSG00000020657		-2.03549	0.00272337	0.0192943
chr9	66979789	66980702	ENSMUSG00000089450		-1.62448	0.00272816	0.0193135
chr9	123461573	123462422	ENSMUSG00000025239		-1.57207	0.00274302	0.0194085
chr13	107444410	107445182	ENSMUSG00000049233		-1.95535	0.00274482	0.0194161
chr10	41072086	41073521	ENSMUSG00000046922		-1.56874	0.00275562	0.0194703
chr7	25072694	25074017	ENSMUSG00000003378		-1.03531	0.00278034	0.0196052
chr11	109294803	109295471	ENSMUSG00000020599		-1.72984	0.00282885	0.0198541
chr6	126734416	126735198	ENSMUSG00000038077		-1.87268	0.00282974	0.0198541
chr9	58468421	58470131	ENSMUSG00000097651		-1.10809	0.00282782	0.0198541
chr4	155397995	155401649	ENSMUSG00000029054		-0.662294	0.00286003	0.0200194
chr12	28909882	28910646	ENSMUSG00000089583		-1.81175	0.00286239	0.0200308
chr12	8431688	8432473	ENSMUSG00000054364		-1.93981	0.00287226	0.0200774
chr3	57912380	57914187	ENSMUSG00000088570		-1.07985	0.00288642	0.0201515
chr6	98204853	98208361	ENSMUSG00000090667		-0.92516	0.00290405	0.0202489
chr17	11920946	11921684	ENSMUSG00000023826		-1.81152	0.00291639	0.0202919
chr11	99323424	99324603	ENSMUSG00000035831		-1.4413	0.00291962	0.0203025
chr10	76643314	76644115	ENSMUSG00000020241		-1.79787	0.00303223	0.0209509
chr10	80846422	80848248	ENSMUSG00000051067		-1.31254	0.0030527	0.0210597
chr1	85962235	85963050	ENSMUSG00000049608		-1.81803	0.00307014	0.0211637
chr14	60528263	60529077	ENSMUSG00000101797		-1.8823	0.00310437	0.0213447
chr3	136935045	136936433	ENSMUSG00000028161		-0.981437	0.00315484	0.0216085
chr18	83191114	83192195	ENSMUSG00000100430		-1.85318	0.00323513	0.0220794
chr12	29275618	29277024	ENSMUSG00000089583		-1.38232	0.0032727	0.0222564
chr9	64087882	64089118	ENSMUSG00000093759		-1.73626	0.00328034	0.022297
chr11	3684464	3685486	ENSMUSG00000034543		-1.64213	0.00328148	0.0222991
chr2	121285491	121290692	ENSMUSG00000027254		-0.560725	0.00329197	0.0223477
chr3	20821933	20822620	ENSMUSG00000102807		-1.84129	0.00334281	0.0226526
chr5	48423224	48425861	ENSMUSG00000093459		-1.04447	0.00334205	0.0226526
chr10	98413246	98413930	ENSMUSG00000102310		-1.89859	0.00335821	0.0227282
chr11	77798253	77801398	ENSMUSG00000000631		-0.979846	0.0034163	0.0230224
chr2	26298382	26300235	ENSMUSG00000048038		-1.13379	0.00343295	0.0231055
chr8	115617214	115618284	ENSMUSG00000065090		-1.67235	0.00343779	0.0231323
chr8	84200416	84210862	ENSMUSG00000065611		-0.433821	0.00347486	0.0233407
chr2	113214956	113216259	ENSMUSG00000057378		-1.41565	0.0035274	0.0236165
chr18	85526602	85527385	ENSMUSG00000024645		-1.96356	0.00356606	0.0238039
chr1	85971419	85973458	ENSMUSG00000049608		-0.910876	0.00358095	0.0238855
chr15	38128696	38129662	ENSMUSG00000037487		-1.68602	0.00360383	0.0240022
chr9	57773028	57774113	ENSMUSG00000091908		-1.53586	0.0036244	0.0241061
chr18	43234208	43234626	ENSMUSG00000039954		-0.617894	0.00363704	0.0241753
chr7	84448181	84448966	ENSMUSG00000015709		-1.90941	0.00365077	0.0242365
chr4	124389179	124390787	ENSMUSG00000084757		-1.47385	0.00365917	0.0242802
chr13	42881003	42881811	ENSMUSG00000085276		-1.55297	0.00369018	0.0244496
chr1	118458859	118459499	ENSMUSG00000080542		-0.770161	0.00370118	0.0245103
chr7	84523890	84525033	ENSMUSG00000097789		-1.77552	0.00370853	0.024553
chr8	95628451	95630332	ENSMUSG00000031669		-0.974964	0.00375477	0.0247923
chr10	67050195	67051198	ENSMUSG00000037876		-1.77899	0.00376385	0.0248149
chr4	86938067	86938720	ENSMUSG00000038007		-1.89117	0.00378468	0.0249154
chr10	59893559	59895018	ENSMUSG00000020109		-1.12595	0.00381801	0.0250916
chr4	87230050	87232888	ENSMUSG00000037996		-0.848081	0.00385892	0.025317
chr18	33184587	33185348	ENSMUSG00000024378		-1.81325	0.00386954	0.0253618
chr19	22999735	23005420	ENSMUSG00000097930		-1.5492	0.00388085	0.0254235
chr19	29040631	29042036	ENSMUSG00000100075		-1.26653	0.00389232	0.0254568
chr17	66324749	66326723	ENSMUSG00000052105		-1.68993	0.00395432	0.0257489
chr11	77923565	77924350	ENSMUSG00000055045		-1.75286	0.00397667	0.0258572
chr15	79510545	79512296	ENSMUSG00000010830		-1.03813	0.00398052	0.0258676
chr8	104441722	104444316	ENSMUSG00000035770		-0.824609	0.00405455	0.026262
chr10	127073300	127079028	ENSMUSG00000025422		-0.490143	0.00407009	0.026341
chr1	21270214	21271737	ENSMUSG00000099343		-1.22176	0.00410772	0.0265268
chr4	131897212	131903163	ENSMUSG00000083013		-0.639201	0.0041116	0.0265391
chr5	93197036	93199028	ENSMUSG00000083700		-1.39087	0.00412868	0.0266301
chr9	81189837	81194671	ENSMUSG00000097655		-1.64655	0.00414386	0.0267086
chr9	40555171	40556038	ENSMUSG00000040111		-1.77304	0.0042138	0.0270877
chr4	87254027	87255883	ENSMUSG00000037996		-1.23748	0.00423002	0.0271659
chr4	120601785	120614474	ENSMUSG00000086187		-0.515716	0.00422849	0.0271659
chr6	145844358	145848467	ENSMUSG00000030256		-0.68097	0.00428291	0.0274397
chr4	33924136	33925065	ENSMUSG00000044288		-1.51671	0.00434289	0.027771
chr12	4089818	4090597	ENSMUSG00000020657		-1.93017	0.00443493	0.0282582
chr1	185131576	185132417	ENSMUSG00000104461		-1.91092	0.00447707	0.028486
chr2	26360526	26361330	ENSMUSG00000026928		-1.69423	0.00448324	0.0285117
chr9	122421420	122423449	ENSMUSG00000093598		-1.28244	0.00449933	0.0285989
chr14	25268760	25269989	ENSMUSG00000097601		-1.2957	0.00451023	0.0286561
chr15	77306538	77308753	ENSMUSG00000033565		-1.03386	0.00453251	0.0287772
chr15	45114231	45115749	ENSMUSG00000022342		-1.32229	0.004544	0.0288364
chr6	108069546	108071928	ENSMUSG00000034639		-1.3412	0.00461263	0.0291545
chr3	65231082	65244832	ENSMUSG00000027827		-1.1482	0.00464622	0.029346
chr3	65144412	65148152	ENSMUSG00000027827		-1.55123	0.00468092	0.0294956
chr16	30599395	30600703	ENSMUSG00000046546		-1.53766	0.00468622	0.0294987
chr1	51968840	51971351	ENSMUSG00000062939		-1.75937	0.0047423	0.0297817
chr13	40914838	40918004	ENSMUSG00000021360		-0.819427	0.00474998	0.0298176
chr2	70117404	70119712	ENSMUSG00000042064		-0.919366	0.00475275	0.0298219
chr9	30156398	30157124	ENSMUSG00000103855		-1.91549	0.00475639	0.0298307
chr9	73357391	73358075	ENSMUSG00000098875		-1.91525	0.00476828	0.0298773
chr14	48296424	48298701	ENSMUSG00000080522		-1.89221	0.00485241	0.030355
chr2	24679898	24680982	ENSMUSG00000004113		-1.55263	0.00485023	0.030355
chr3	82261305	82262010	ENSMUSG00000033900		-1.909	0.00487169	0.0304398
chr2	71530178	71533608	ENSMUSG00000041911		-1.02152	0.00498038	0.0309816
chr3	153457769	153458696	ENSMUSG00000099114		-1.85649	0.0049879	0.0310142
chr3	122522134	122522951	ENSMUSG00000039735		-1.86568	0.00506426	0.0313722
chr4	138248990	138250375	ENSMUSG00000045349		-1.23659	0.00508172	0.0314439
chr3	137354663	137355529	ENSMUSG00000054690		-1.77553	0.00513237	0.0316917
chr12	14096109	14099094	ENSMUSG00000020607		-1.21794	0.00518357	0.031956
chr4	124385053	124385891	ENSMUSG00000084757		-1.79354	0.00519291	0.0319856
chr8	119443940	119447035	ENSMUSG00000031837		-1.22404	0.00520133	0.0320101
chr4	124402461	124405603	ENSMUSG00000084757		-1.40245	0.00520327	0.0320111
chr5	107404455	107405735	ENSMUSG00000033805		-1.06639	0.00524729	0.0321416
chr2	143360294	143361102	ENSMUSG00000083787		-1.78121	0.00539473	0.0329092
chr11	48873999	48874959	ENSMUSG00000046879		-1.56095	0.00552205	0.033557
chr12	109524522	109525452	ENSMUSG00000098709		-1.54929	0.00552441	0.0335627
chr12	4048513	4049926	ENSMUSG00000020658		-1.86641	0.00553785	0.0335986
chr14	25298438	25304335	ENSMUSG00000097601		-0.608826	0.00555339	0.0336623
chr2	107466672	107470128	ENSMUSG00000052005		-1.12775	0.00559149	0.0338243
chr9	14215075	14219544	ENSMUSG00000032009		-0.752673	0.00567227	0.0342202
chr2	5378814	5379375	ENSMUSG00000080820		-1.3969	0.00580426	0.034814
chrX	73669536	73673545	ENSMUSG00000019558		-0.619111	0.00589019	0.0352175
chr2	117231000	117232985	ENSMUSG00000081842		-1.15889	0.00589884	0.0352595
chr8	64943098	64943757	ENSMUSG00000025521		-1.81065	0.0059525	0.0354554
chr16	30598467	30599200	ENSMUSG00000046546		-1.81065	0.0059525	0.0354554
chr5	111415594	111419670	ENSMUSG00000070576		-0.769822	0.00594834	0.0354554
chr11	86852062	86853430	ENSMUSG00000018425		-1.47724	0.0061991	0.0366228
chr10	84749929	84754261	ENSMUSG00000020037		-0.613357	0.00626949	0.0369815
chr3	22070523	22076360	ENSMUSG00000027630		-0.649234	0.00627426	0.0369972
chr14	27838385	27840297	ENSMUSG00000040640		-1.41955	0.006328	0.0372446
chr11	77914834	77915487	ENSMUSG00000055045		-1.76411	0.00634521	0.0373295
chr1	40033587	40034375	ENSMUSG00000026074		-1.71264	0.00636413	0.0374162
chr5	34327349	34328772	ENSMUSG00000029110		-1.22705	0.00636358	0.0374162
chr3	144184254	144184946	ENSMUSG00000028266		-1.73626	0.00637148	0.0374347
chr2	116961786	116963100	ENSMUSG00000087910		-1.35185	0.00640025	0.037579
chr12	111720352	111720796	ENSMUSG00000090193		-1.78616	0.00650109	0.0380293
chr2	30677122	30678175	ENSMUSG00000087268		-1.35123	0.00650486	0.038043
chr11	105457702	105458690	ENSMUSG00000078627		-1.60707	0.0065808	0.0384368
chr11	54703584	54704355	ENSMUSG00000037533		-1.49319	0.00665147	0.0387884
chr12	28979772	28980572	ENSMUSG00000089583		-1.50528	0.00687952	0.0399092
chr7	141358168	141365281	ENSMUSG00000025504		-0.41619	0.00690259	0.0399935
chr17	11917381	11918216	ENSMUSG00000023826		-1.7583	0.00694814	0.0401618
chr12	82119178	82120034	ENSMUSG00000064714		-1.57157	0.00698881	0.0403359
chr7	90059840	90061789	ENSMUSG00000062235		-1.15691	0.00718525	0.0412121
chr5	25119308	25120087	ENSMUSG00000043833		-1.70659	0.00720351	0.0412903
chr9	14232806	14240395	ENSMUSG00000032009		-0.654592	0.00724187	0.0414746
chr15	103504996	103505702	ENSMUSG00000022489		-1.72647	0.00725641	0.041549
chr11	105493375	105494203	ENSMUSG00000078627		-1.46424	0.00737463	0.0420658
chr4	108549096	108550105	ENSMUSG00000034610		-1.42844	0.00738281	0.0420927
chr2	35978624	35979368	ENSMUSG00000026885		-1.62111	0.00741026	0.0422222
chr2	115036065	115036879	ENSMUSG00000084222		-1.66858	0.0074525	0.0423818
chr3	122523556	122524355	ENSMUSG00000039735		-1.68463	0.00748571	0.0425254
chr3	65129245	65130841	ENSMUSG00000027827		-1.37007	0.0075572	0.0428679
chr16	11978236	11981042	ENSMUSG00000022494		-0.709979	0.00762478	0.0431733
chr3	58803730	58804591	ENSMUSG00000101860		-1.45758	0.00763042	0.0431826
chr4	33895088	33895627	ENSMUSG00000044288		-1.68762	0.00764279	0.0432435
chr2	22744091	22745157	ENSMUSG00000085353		-1.27634	0.00766022	0.0433238
chr3	10399080	10400169	ENSMUSG00000027536		-1.34156	0.00766408	0.0433365
chr12	79052828	79053700	ENSMUSG00000060716		-1.64917	0.00770394	0.0435255
chr15	34677967	34685802	ENSMUSG00000038879		-0.718176	0.00775062	0.0437519
chr14	48293526	48296393	ENSMUSG00000063885		-1.65234	0.00779772	0.0439436
chr5	122779481	122780569	ENSMUSG00000029471		-1.36398	0.00801007	0.0448477
chr13	24611525	24614028	ENSMUSG00000036006		-0.88242	0.00805951	0.0450774
chr11	117600192	117603450	ENSMUSG00000054418		-0.778508	0.00808675	0.0451963
chr13	94183817	94185486	ENSMUSG00000045312		-1.70528	0.00813654	0.0454133
chr3	122521118	122521995	ENSMUSG00000039735		-1.71758	0.00818746	0.0456119
chr3	81784415	81785144	ENSMUSG00000103695		-1.79125	0.00819352	0.0456279
chr2	32846758	32850709	ENSMUSG00000026797		-0.602675	0.0081993	0.0456399
chr4	86960441	86961486	ENSMUSG00000038007		-1.43989	0.00824347	0.0458001
chr10	99023670	99024490	ENSMUSG00000019952		-1.54931	0.00831265	0.0461061
chr6	120512457	120513229	ENSMUSG00000093739		-1.69191	0.00832656	0.0461487
chr13	47147923	47148970	ENSMUSG00000038068		-1.34604	0.00836687	0.0463031
chr2	107567024	107568049	ENSMUSG00000052005		-1.44979	0.00836944	0.0463078
chr12	28968297	28968999	ENSMUSG00000089583		-1.67792	0.00842404	0.0466002
chr9	96435642	96438456	ENSMUSG00000056418		-0.910024	0.00844322	0.0466547
chr15	103351620	103352494	ENSMUSG00000098419		-1.43853	0.00844433	0.0466547
chr5	125532767	125533633	ENSMUSG00000070498		-1.40581	0.008517	0.0469503
chr18	57785755	57786744	ENSMUSG00000024597		-1.35673	0.00856097	0.0471047
chr6	54424575	54425578	ENSMUSG00000073067		-1.53941	0.00861131	0.0473525
chr12	86882125	86887819	ENSMUSG00000034168		-0.529841	0.00864442	0.0474858
chr17	11939717	11941589	ENSMUSG00000023826		-1.40254	0.00865019	0.0475077
chr4	49666769	49668186	ENSMUSG00000028310		-1.2645	0.00867466	0.0475891
chr2	161155224	161156054	ENSMUSG00000067745		-1.50477	0.00877225	0.0480214
chr11	35119395	35121124	ENSMUSG00000056427		-1.27257	0.00877241	0.0480214
chr18	67262982	67263929	ENSMUSG00000062526		-1.59036	0.0088863	0.0484961
chr11	99339521	99340483	ENSMUSG00000075570		-1.76597	0.00890601	0.0485641
chr2	7736220	7737119	ENSMUSG00000085070		-1.62094	0.00893641	0.0487199
chr12	100021447	100026265	ENSMUSG00000093352		-1.14674	0.0089677	0.0488495
chr14	69804030	69805120	ENSMUSG00000022075		-1.54426	0.00897113	0.0488495
chr15	81799204	81802428	ENSMUSG00000022389		-0.917844	0.00902608	0.0490589
chr5	64060082	64061311	ENSMUSG00000029171		-1.76811	0.00919806	0.0497815
chr10	98400969	98401760	ENSMUSG00000102310		-1.61235	0.00922252	0.0498926

## Sheet: eRNA_up
chr	start	end	ensembl_gene_id		erna.log2.R6.WT	erna.p.value	erna.Adj.p.value
chr5	123135692	123142675	ENSMUSG00000090086		1.56201	1.25673e-38	4.42732e-36
chr13	48870507	48878370	ENSMUSG00000086889		1.7288	1.45496e-24	2.30503e-22
chr5	129067849	129072540	ENSMUSG00000044017		2.32502	1.7941e-19	1.96062e-17
chr9	122011789	122016878	ENSMUSG00000066235		1.90736	6.47872e-17	5.76283e-15
chr9	74660611	74664450	ENSMUSG00000098272		4.00635	6.3029e-15	4.5982e-13
chr3	4796891	4799886	ENSMUSG00000098659		2.70749	1.17478e-14	8.34312e-13
chr11	102316716	102323655	ENSMUSG00000020923		1.17246	9.38639e-13	5.62217e-11
chr17	36013979	36033008	ENSMUSG00000053835		0.832261	2.1925e-12	1.26513e-10
chr4	130023305	130027277	ENSMUSG00000085517		2.41204	5.10963e-12	2.81492e-10
chr11	98340395	98347878	ENSMUSG00000061718		1.49591	1.93945e-11	9.76067e-10
chr3	116040703	116046229	ENSMUSG00000077741		1.88629	4.11336e-11	1.98793e-09
chr12	70346259	70359913	ENSMUSG00000021071		1.96451	1.13167e-10	5.10088e-09
chr5	105693956	105700851	ENSMUSG00000046079		1.48721	1.41419e-10	6.30008e-09
chr12	70392720	70407358	ENSMUSG00000021071		2.52926	5.36316e-10	2.14318e-08
chr13	23441380	23446324	ENSMUSG00000085024		1.33774	8.4257e-10	3.20896e-08
chr19	8938212	8942673	ENSMUSG00000071646		1.55091	3.84466e-09	1.33511e-07
chr15	44751451	44769473	ENSMUSG00000022340		1.05132	6.04976e-09	2.04258e-07
chr10	105573939	105579018	ENSMUSG00000085282		1.17834	8.52797e-09	2.81539e-07
chr5	65492943	65496254	ENSMUSG00000037822		1.8324	9.17356e-09	3.00628e-07
chr12	70411865	70415975	ENSMUSG00000021072		2.98625	9.52058e-09	3.10517e-07
chr7	94232772	94236456	ENSMUSG00000096033		2.02483	9.52173e-09	3.10517e-07
chr15	98952617	99001170	ENSMUSG00000097587		1.68538	1.21277e-08	3.88405e-07
chr8	95669889	95678064	ENSMUSG00000036564		1.0082	2.44388e-08	7.4355e-07
chr18	28470482	28477958	ENSMUSG00000087940		0.811718	2.87267e-08	8.6322e-07
chr12	70360509	70371711	ENSMUSG00000021071		2.16822	2.94092e-08	8.7978e-07
chr10	15300162	15303541	ENSMUSG00000088730		1.78328	3.24581e-08	9.59198e-07
chr4	34576677	34586022	ENSMUSG00000040044		0.723402	4.84084e-08	1.39065e-06
chr18	21651392	21656496	ENSMUSG00000042514		1.56179	6.54889e-08	1.83065e-06
chr10	121310657	121313141	ENSMUSG00000052302		2.48862	1.1259e-07	3.01147e-06
chr7	123030754	123039695	ENSMUSG00000030779		0.966277	1.21245e-07	3.22364e-06
chr9	48224117	48251840	ENSMUSG00000032028		0.620101	1.39411e-07	3.62739e-06
chr18	20745101	20749001	ENSMUSG00000056124		1.1971	2.0462e-07	5.1978e-06
chr12	16287009	16289358	ENSMUSG00000020593		2.5428	2.10715e-07	5.33746e-06
chr3	134298118	134310730	ENSMUSG00000084564		0.744168	2.5021e-07	6.23174e-06
chr6	39870730	39873542	ENSMUSG00000097406		1.64817	3.02034e-07	7.40538e-06
chr9	74862660	74863590	ENSMUSG00000043013		3.33895	3.07481e-07	7.53202e-06
chr5	129063212	129065546	ENSMUSG00000044017		2.13981	3.97912e-07	9.59793e-06
chr15	98871356	98874492	ENSMUSG00000048154		1.19511	4.19895e-07	1.00828e-05
chr1	39527914	39536261	ENSMUSG00000003135		0.970429	4.50867e-07	1.07494e-05
chr1	78214984	78217031	ENSMUSG00000004872		1.94979	4.77714e-07	1.13389e-05
chr2	18046509	18052550	ENSMUSG00000054074		1.01135	5.59172e-07	1.30982e-05
chr4	20343185	20348640	ENSMUSG00000086017		1.36269	6.81866e-07	1.56572e-05
chr12	70409973	70411337	ENSMUSG00000021072		2.91539	1.26447e-06	2.76367e-05
chr15	74516804	74519821	ENSMUSG00000034730		1.36603	1.68903e-06	3.6005e-05
chr8	105487358	105497756	ENSMUSG00000039199		0.636417	1.85051e-06	3.90737e-05
chr12	81332755	81335310	ENSMUSG00000079055		1.81675	1.87119e-06	3.9364e-05
chr17	46834423	46879405	ENSMUSG00000036568		0.428903	2.00757e-06	4.19365e-05
chr7	127448332	127458849	ENSMUSG00000048921		0.788296	2.06768e-06	4.29148e-05
chr15	81582658	81586895	ENSMUSG00000103520		1.05465	3.41576e-06	6.71959e-05
chr15	30951345	30963059	ENSMUSG00000077468		0.985264	3.73773e-06	7.257e-05
chr17	44105783	44108648	ENSMUSG00000023961		1.43206	3.93475e-06	7.58452e-05
chr15	30944035	30950981	ENSMUSG00000077468		1.22461	4.221e-06	8.08391e-05
chr4	109404944	109407120	ENSMUSG00000085873		1.4171	4.2491e-06	8.13192e-05
chr14	16243192	16245269	ENSMUSG00000021786		1.85761	4.87319e-06	9.169e-05
chr5	140321449	140324199	ENSMUSG00000029554		1.15925	4.97763e-06	9.33926e-05
chr5	30229564	30232648	ENSMUSG00000075703		0.982833	5.64096e-06	0.000104303
chr1	171319324	171328239	ENSMUSG00000103983		0.703587	7.52181e-06	0.000133902
chr15	62134529	62138233	ENSMUSG00000099295		1.30924	8.43326e-06	0.000147121
chr7	90686952	90706429	ENSMUSG00000030614		0.673561	8.69498e-06	0.000151463
chr2	55433525	55436839	ENSMUSG00000026824		1.64898	9.27096e-06	0.000160349
chr2	164874416	164879982	ENSMUSG00000039849		0.618125	1.03235e-05	0.000176164
chr15	93001532	93005043	ENSMUSG00000097989		1.30784	1.16412e-05	0.000196074
chr18	82692452	82694176	ENSMUSG00000041258		0.865245	1.20631e-05	0.000201861
chr5	65761435	65764161	ENSMUSG00000072918		1.20939	1.76642e-05	0.000284369
chr2	144198697	144208301	ENSMUSG00000074758		0.740007	1.83469e-05	0.000293441
chr9	52098527	52104645	ENSMUSG00000099213		0.635694	1.87668e-05	0.000298607
chr16	50526830	50529946	ENSMUSG00000097694		1.10705	1.9034e-05	0.000302622
chr15	82915135	82964010	ENSMUSG00000092751		0.943384	2.01037e-05	0.000317234
chr2	29843791	29846730	ENSMUSG00000065485		1.23935	2.10155e-05	0.000329976
chr17	43153440	43158705	ENSMUSG00000041293		0.662975	2.15022e-05	0.000336077
chr12	70407798	70409847	ENSMUSG00000021072		2.62861	2.18555e-05	0.000340605
chr10	66912157	66915363	ENSMUSG00000097134		1.42802	2.48423e-05	0.000381445
chr9	123522735	123529898	ENSMUSG00000025240		0.948052	2.54923e-05	0.000390018
chr9	59654948	59657140	ENSMUSG00000032294		1.77963	2.69808e-05	0.000409827
chr4	40719201	40723316	ENSMUSG00000028410		0.839101	2.81686e-05	0.000425133
chr3	96266316	96270429	ENSMUSG00000074403		1.20498	3.22561e-05	0.000478994
chr13	103767292	103775196	ENSMUSG00000032621		0.53345	3.38653e-05	0.000500116
chr7	78881936	78889511	ENSMUSG00000065609		1.61436	3.41411e-05	0.000503079
chr19	5510658	5513734	ENSMUSG00000056185		1.15211	3.79483e-05	0.00055159
chr2	180888754	180900293	ENSMUSG00000098051		0.525385	4.5136e-05	0.00064008
chr3	34637007	34646999	ENSMUSG00000084530		0.957421	4.67188e-05	0.000661475
chr6	128438548	128441096	ENSMUSG00000059659		1.58717	4.8439e-05	0.000682223
chr7	3641030	3645904	ENSMUSG00000085039		1.35788	4.90229e-05	0.000688996
chr5	8793525	8798643	ENSMUSG00000028970		1.25867	5.10144e-05	0.000713988
chr3	116081902	116083180	ENSMUSG00000077741		2.65635	5.35179e-05	0.000746684
chr7	64330495	64333895	ENSMUSG00000092187		1.39866	5.9007e-05	0.000811847
chr14	21987453	21994189	ENSMUSG00000039081		0.752999	6.5025e-05	0.000877952
chr7	5053728	5057354	ENSMUSG00000035228		1.1174	6.61935e-05	0.000891033
chr8	25533014	25537750	ENSMUSG00000031565		1.259	7.09963e-05	0.000946641
chr2	60125907	60128475	ENSMUSG00000026987		1.64021	7.15875e-05	0.000951868
chr17	86165219	86168102	ENSMUSG00000045038		1.08063	7.44893e-05	0.000985851
chr2	156608948	156614308	ENSMUSG00000086118		0.653927	7.52658e-05	0.000992693
chr10	73045204	73049482	ENSMUSG00000052613		1.29302	8.033e-05	0.0010512
chr4	48037546	48043306	ENSMUSG00000028341		0.796791	8.61143e-05	0.00111924
chr9	113506918	113509578	ENSMUSG00000087817		1.46586	9.15751e-05	0.00117933
chr7	59150851	59154737	ENSMUSG00000025326		1.28085	9.19464e-05	0.00118241
chr1	43049351	43051279	ENSMUSG00000100269		1.85272	9.34033e-05	0.00119769
chr9	44601339	44604951	ENSMUSG00000032097		1.05581	9.85117e-05	0.00125359
chr12	110592466	110601918	ENSMUSG00000018707		0.618168	0.000101809	0.00128759
chr7	45780563	45781669	ENSMUSG00000062044		2.17134	0.000107257	0.00134948
chr15	79194544	79197022	ENSMUSG00000075555		1.86052	0.000110735	0.00138803
chr4	4138224	4147200	ENSMUSG00000045573		0.720532	0.000113939	0.00142086
chr4	46447130	46452344	ENSMUSG00000028333		0.780445	0.000115581	0.00143732
chr12	70371992	70375710	ENSMUSG00000021071		1.98799	0.000116548	0.00144667
chr11	75281022	75288496	ENSMUSG00000000751		0.684159	0.0001186	0.00146669
chr14	119098762	119102793	ENSMUSG00000042104		0.706044	0.000122028	0.00150354
chr14	51993246	51995912	ENSMUSG00000004562		0.983803	0.00012278	0.00151002
chr11	79697782	79704656	ENSMUSG00000084969		0.593889	0.000124503	0.0015284
chr4	130047484	130048054	ENSMUSG00000085517		2.58277	0.000131018	0.00159376
chr13	76382351	76385377	ENSMUSG00000021596		1.3267	0.000131379	0.00159649
chr6	124756848	124761131	ENSMUSG00000004263		0.842673	0.00013232	0.00160668
chr7	123039725	123051681	ENSMUSG00000030779		0.732765	0.000136781	0.0016541
chr4	132308469	132312264	ENSMUSG00000064949		0.516112	0.000148911	0.00178306
chr11	96736277	96737160	ENSMUSG00000097289		2.41599	0.000153296	0.0018323
chr15	79169783	79172242	ENSMUSG00000075555		1.76645	0.000154188	0.0018405
chr2	18765448	18767661	ENSMUSG00000092353		1.53904	0.000161185	0.00190677
chr11	103359849	103366052	ENSMUSG00000085733		0.936611	0.000165019	0.00194636
chr12	70420631	70423446	ENSMUSG00000021072		2.05933	0.000171143	0.00200797
chr12	70423873	70424788	ENSMUSG00000021072		2.39261	0.000174398	0.00204168
chr15	30169971	30172675	ENSMUSG00000022240		1.12192	0.000181363	0.00211398
chr9	113788932	113804860	ENSMUSG00000033392		0.481026	0.000188132	0.00218243
chr4	49597285	49600113	ENSMUSG00000039611		1.7463	0.0002209	0.00249447
chr5	115732288	115736459	ENSMUSG00000041609		0.843816	0.000223797	0.00251974
chr11	118569991	118571987	ENSMUSG00000025576		1.40424	0.000232433	0.00259622
chr5	123341020	123344703	ENSMUSG00000087336		0.909449	0.000249175	0.00275792
chr11	105362933	105369475	ENSMUSG00000086487		0.763388	0.000261295	0.00287306
chr14	75842476	75845875	ENSMUSG00000085829		0.778366	0.0002703	0.00295147
chr15	79204790	79207370	ENSMUSG00000075555		1.6003	0.000271819	0.00296564
chr15	79481512	79483342	ENSMUSG00000044216		1.93709	0.000272326	0.00296876
chr10	66917641	66920733	ENSMUSG00000097134		1.06116	0.000284438	0.00307699
chr1	178336627	178341981	ENSMUSG00000104279		0.820747	0.000303306	0.00324569
chr18	64386110	64390414	ENSMUSG00000045991		0.963308	0.000308297	0.00328465
chr17	10319051	10344253	ENSMUSG00000099384		0.550064	0.000321362	0.00340759
chr7	120673343	120677749	ENSMUSG00000097343		0.570859	0.000328776	0.00347381
chr18	36558761	36560333	ENSMUSG00000024483		0.920151	0.000358483	0.00374285
chr6	72899878	72902737	ENSMUSG00000055239		1.11597	0.000358955	0.00374539
chr19	45071088	45075507	ENSMUSG00000025213		1.00277	0.000371082	0.00384346
chr11	78187459	78189194	ENSMUSG00000002059		1.58447	0.000386839	0.00398202
chr15	79212615	79221917	ENSMUSG00000075555		1.45049	0.000392761	0.00403212
chr2	146219264	146222620	ENSMUSG00000068154		0.611618	0.000393362	0.0040352
chr13	109900149	109902598	ENSMUSG00000021699		1.30375	0.000420849	0.00426811
chr7	19932930	19934586	ENSMUSG00000040511		1.23841	0.000480084	0.00476066
chr5	121384911	121387601	ENSMUSG00000042726		1.06982	0.000483404	0.004783
chrX	6167847	6171945	ENSMUSG00000073293		1.14165	0.000488896	0.00482219
chr12	67221010	67226452	ENSMUSG00000034912		0.778565	0.000489582	0.00482624
chr7	65674417	65678380	ENSMUSG00000030515		0.996619	0.000522934	0.005108
chr14	120386013	120388082	ENSMUSG00000097903		1.67566	0.000523601	0.00511266
chr8	124791408	124794614	ENSMUSG00000036913		1.33522	0.000528619	0.00514851
chr15	79178608	79183119	ENSMUSG00000075555		1.44191	0.000571319	0.00549443
chr13	17704457	17705776	ENSMUSG00000012429		1.76679	0.00057584	0.00553592
chr8	47288192	47290176	ENSMUSG00000038143		0.930684	0.000638182	0.00600164
chr18	34970507	34973341	ENSMUSG00000024359		1.1144	0.000646912	0.00606883
chr15	79200749	79201743	ENSMUSG00000075555		2.15261	0.000673409	0.00626907
chr5	124623563	124626063	ENSMUSG00000038023		0.841515	0.000681456	0.00633737
chr11	31671467	31679871	ENSMUSG00000044502		0.736491	0.000720186	0.0066399
chr16	50731010	50733198	ENSMUSG00000022639		1.06033	0.000751396	0.0068732
chr5	37024284	37029731	ENSMUSG00000063646		0.649638	0.000770929	0.00701831
chr1	92846561	92847686	ENSMUSG00000101995		2.14063	0.000779251	0.00706525
chr2	104816755	104819208	ENSMUSG00000074994		0.860783	0.000797314	0.0072088
chr15	79197599	79199574	ENSMUSG00000075555		1.74517	0.000805972	0.00726569
chr14	20684608	20689939	ENSMUSG00000098602		0.734626	0.000817639	0.00735353
chr11	116130613	116132238	ENSMUSG00000054517		1.45823	0.000835379	0.00748542
chr11	107027919	107030809	ENSMUSG00000078607		0.762738	0.000866326	0.00771111
chr7	123369835	123374537	ENSMUSG00000030766		0.829727	0.000876429	0.00777776
chr5	115358912	115360388	ENSMUSG00000086352		1.69266	0.000897621	0.00790816
chr12	8498698	8502421	ENSMUSG00000054364		0.79175	0.000927744	0.00814942
chr4	151044667	151061202	ENSMUSG00000028955		0.484938	0.000968826	0.0084438
chr14	77308306	77311358	ENSMUSG00000063556		0.976448	0.000978218	0.00850627
chr11	3979916	3983514	ENSMUSG00000049721		1.30324	0.00101672	0.00878117
chr18	55133785	55135914	ENSMUSG00000104521		1.47045	0.00103462	0.00891279
chr11	109354143	109362767	ENSMUSG00000056687		0.748588	0.00103665	0.00892161
chr15	79190334	79193003	ENSMUSG00000075555		1.59652	0.0010364	0.00892161
chr3	116078022	116079818	ENSMUSG00000077741		1.5574	0.00103922	0.00893804
chr8	108413035	108419374	ENSMUSG00000038872		0.834412	0.00106225	0.00910684
chr14	111667818	111675649	ENSMUSG00000033214		0.755852	0.00106667	0.00913601
chr12	29186724	29188588	ENSMUSG00000089583		1.59639	0.00108122	0.00922997
chr8	67966044	67967294	ENSMUSG00000030465		1.81527	0.00110026	0.00937269
chr4	154957421	154961317	ENSMUSG00000048001		0.84932	0.00110468	0.00940137
chr14	105589042	105592459	ENSMUSG00000098780		0.958813	0.00112607	0.0095652
chr18	76237020	76241621	ENSMUSG00000024563		0.762584	0.00116279	0.00980858
chr13	75943091	75945416	ENSMUSG00000021589		1.07373	0.00116872	0.00984309
chr7	95155446	95158861	ENSMUSG00000084636		1.25371	0.00118746	0.00998213
chr11	98336856	98338759	ENSMUSG00000038255		1.5653	0.00120786	0.0101155
chr12	29675326	29683842	ENSMUSG00000061911		0.942617	0.00122366	0.0102158
chr5	115392832	115394209	ENSMUSG00000086352		1.85307	0.0012613	0.0104843
chr11	20830962	20835208	ENSMUSG00000086749		0.777851	0.00128691	0.0106509
chr9	24341612	24342535	ENSMUSG00000074465		2.11465	0.00130658	0.0107804
chr12	81228127	81234549	ENSMUSG00000098128		1.31693	0.00134416	0.0110462
chr16	97962661	97963973	ENSMUSG00000046962		1.74274	0.00136548	0.0111768
chr2	90580842	90581735	ENSMUSG00000025314		1.94844	0.0013951	0.0113761
chr3	94821636	94822669	ENSMUSG00000084058		1.88694	0.00139535	0.0113761
chr19	43674994	43677379	ENSMUSG00000040414		0.87242	0.00139419	0.0113761
chr3	51559553	51567525	ENSMUSG00000097885		0.472698	0.00148805	0.0119715
chr9	121755659	121760532	ENSMUSG00000097820		0.429402	0.00149704	0.0120293
chr10	82626494	82630193	ENSMUSG00000034674		1.27495	0.00155412	0.0123987
chr6	57699823	57703413	ENSMUSG00000062190		0.955999	0.00160571	0.0127268
chr7	95913038	95917038	ENSMUSG00000055099		1.08529	0.00162384	0.0128515
chr1	136413163	136415502	ENSMUSG00000026404		1.04715	0.00164583	0.0129719
chr12	80434946	80436054	ENSMUSG00000049106		0.987089	0.00165112	0.0129868
chr16	55970749	55974825	ENSMUSG00000022601		0.758152	0.00167181	0.0131187
chr5	138994922	139000965	ENSMUSG00000025856		0.909094	0.00169711	0.0132644
chr2	26634711	26640459	ENSMUSG00000064858		0.397233	0.0017131	0.0133566
chr4	62519703	62522053	ENSMUSG00000028393		1.10484	0.00172135	0.0134029
chr7	37546281	37547199	ENSMUSG00000043456		1.93427	0.00176854	0.0136931
chr9	72111487	72114436	ENSMUSG00000032228		1.13165	0.00179155	0.0138313
chr15	73296626	73301068	ENSMUSG00000065612		0.831407	0.00179276	0.0138366
chr1	92844706	92845570	ENSMUSG00000101995		1.98199	0.00183586	0.0140841
chr5	88565666	88567905	ENSMUSG00000070697		0.98883	0.00183668	0.0140853
chr11	60534175	60538119	ENSMUSG00000042650		0.937432	0.00187507	0.0143151
chr4	95965446	95967479	ENSMUSG00000044125		1.34872	0.00189002	0.0144087
chr3	95651184	95658993	ENSMUSG00000038612		0.763828	0.00191811	0.0145938
chr11	52097033	52099422	ENSMUSG00000020349		0.903164	0.00193876	0.0147216
chr11	57800117	57801631	ENSMUSG00000087165		1.18623	0.00194135	0.0147288
chr4	123906634	123907718	ENSMUSG00000085875		0.625256	0.00198332	0.0149919
chr2	127267495	127270143	ENSMUSG00000103957		1.17376	0.0019924	0.0150478
chr7	127345773	127348719	ENSMUSG00000047371		1.15197	0.00199978	0.0150857
chr18	84588867	84592935	ENSMUSG00000048410		0.585058	0.00200882	0.0151419
chr5	22344841	22347188	ENSMUSG00000042453		1.0637	0.00208075	0.0155789
chr9	45955117	45957392	ENSMUSG00000034908		1.31973	0.00210464	0.0157138
chr9	100639623	100643630	ENSMUSG00000037286		0.94368	0.00220803	0.0163761
chr2	66440369	66444073	ENSMUSG00000087301		0.792164	0.00221113	0.0163901
chr5	108549974	108551684	ENSMUSG00000033615		1.41586	0.00224007	0.016545
chr10	63338935	63343005	ENSMUSG00000020063		0.674469	0.00234862	0.0172368
chr5	33936378	33939037	ENSMUSG00000029111		1.30049	0.00235853	0.0172735
chr17	86960561	86963051	ENSMUSG00000024143		1.44576	0.00239247	0.0174649
chr13	51400136	51402169	ENSMUSG00000067586		1.52609	0.00241618	0.0175886
chr10	111009977	111013562	ENSMUSG00000035798		0.724198	0.00246184	0.0178578
chr11	100753265	100754123	ENSMUSG00000035355		1.94134	0.00246811	0.017895
chr14	12821766	12824522	ENSMUSG00000054423		0.980912	0.002481	0.0179725
chr12	70429752	70430648	ENSMUSG00000021072		2.04816	0.00249011	0.0180239
chr2	91185739	91186551	ENSMUSG00000040687		1.93528	0.00251377	0.0181363
chr18	55010904	55012485	ENSMUSG00000096948		1.62413	0.00255485	0.0183718
chr15	85651777	85709121	ENSMUSG00000103674		0.584466	0.00257747	0.0184912
chr13	34146646	34147463	ENSMUSG00000071451		1.98056	0.0026056	0.0186459
chr9	41210511	41213842	ENSMUSG00000100837		1.06368	0.00262617	0.0187652
chr17	17826209	17828246	ENSMUSG00000065396		1.02233	0.00263962	0.0188311
chr2	31686608	31688426	ENSMUSG00000026842		1.21642	0.00265782	0.0189156
chr8	8759194	8762862	ENSMUSG00000040459		0.811452	0.00278787	0.0196427
chr7	90470860	90480563	ENSMUSG00000030614		0.43656	0.00281284	0.0198028
chr18	37805726	37807225	ENSMUSG00000102918		1.53768	0.00285853	0.0200142
chr17	8291031	8299273	ENSMUSG00000023861		0.472576	0.00294502	0.020438
chr3	116112825	116113646	ENSMUSG00000027962		1.80596	0.00311685	0.021414
chr13	78199043	78222609	ENSMUSG00000087143		1.0106	0.00314083	0.0215291
chr16	35143528	35146695	ENSMUSG00000022840		1.00876	0.00315463	0.0216085
chr15	89476059	89485336	ENSMUSG00000084915		0.729941	0.00316133	0.0216419
chr14	50807112	50807995	ENSMUSG00000092837		0.661644	0.00321582	0.0219588
chr17	46030850	46032738	ENSMUSG00000023951		1.05198	0.00324609	0.0221303
chr7	127469119	127471041	ENSMUSG00000030822		0.658224	0.00330824	0.0224525
chr10	29362055	29363148	ENSMUSG00000038876		1.91476	0.00336327	0.0227509
chr2	19414217	19416189	ENSMUSG00000087103		1.00099	0.00337968	0.0228413
chr2	151632096	151633340	ENSMUSG00000027457		1.80251	0.00338358	0.0228536
chr14	64573955	64595721	ENSMUSG00000097545		0.608592	0.00340966	0.0230007
chr7	25376501	25381803	ENSMUSG00000053714		0.668783	0.00341783	0.0230269
chr11	100749611	100750665	ENSMUSG00000035355		1.57309	0.00343073	0.0230964
chr7	4843589	4846765	ENSMUSG00000053550		0.547287	0.0035084	0.0235247
chr15	79185162	79186658	ENSMUSG00000075555		1.5215	0.00351207	0.0235375
chr2	29122527	29125258	ENSMUSG00000043535		1.25193	0.00352137	0.023588
chr18	31918861	31920608	ENSMUSG00000044982		0.961439	0.00353352	0.0236457
chr11	42648905	42654889	ENSMUSG00000007653		0.649671	0.00355312	0.0237413
chr17	8281799	8283316	ENSMUSG00000023861		1.23099	0.00368256	0.0244172
chr2	23068355	23069187	ENSMUSG00000026781		1.69605	0.00371745	0.0245877
chr4	31824156	31825019	ENSMUSG00000028284		1.95523	0.0037311	0.0246719
chr11	120185139	120190598	ENSMUSG00000075389		1.12015	0.00373455	0.0246886
chr18	32374070	32377218	ENSMUSG00000024381		0.843958	0.00377365	0.0248611
chr7	130519565	130521265	ENSMUSG00000030850		0.984371	0.00380337	0.0250182
chr16	77760101	77762658	ENSMUSG00000102562		1.02187	0.00382202	0.0251119
chr7	94849977	94851177	ENSMUSG00000084636		1.70935	0.00390202	0.0254936
chr7	67372824	67376237	ENSMUSG00000030557		0.84465	0.00397796	0.0258572
chr9	57765005	57768108	ENSMUSG00000032316		0.727116	0.00402976	0.0261368
chr18	82765309	82766491	ENSMUSG00000101773		1.33454	0.00430667	0.0275656
chr3	95310607	95313755	ENSMUSG00000015714		0.898704	0.00440099	0.0280887
chr7	44334152	44335127	ENSMUSG00000038738		1.64544	0.00440829	0.0281152
chr9	48217581	48220501	ENSMUSG00000032028		0.928439	0.00455981	0.0289162
chr19	56719687	56722245	ENSMUSG00000035283		0.968289	0.00460939	0.0291455
chr14	47463665	47464734	ENSMUSG00000037536		1.90145	0.00466392	0.0294403
chr13	23423503	23425562	ENSMUSG00000036376		1.09794	0.00466525	0.0294403
chr1	182019886	182029994	ENSMUSG00000022995		0.569228	0.00468691	0.0294987
chr14	56811393	56816026	ENSMUSG00000100017		0.559766	0.00469185	0.0295228
chr13	100937759	100938693	ENSMUSG00000096789		1.61774	0.0046999	0.0295596
chr7	5049369	5051648	ENSMUSG00000055633		1.32557	0.0047617	0.0298571
chr11	93956761	93957773	ENSMUSG00000020857		1.74492	0.00491056	0.030647
chr1	167285137	167286111	ENSMUSG00000102909		1.63852	0.00491998	0.0306771
chr2	29842232	29843697	ENSMUSG00000069020		1.47425	0.00499047	0.0310227
chr18	75363654	75366601	ENSMUSG00000092569		0.861067	0.00513151	0.0316917
chr19	15642963	15644103	ENSMUSG00000094850		1.57912	0.00523239	0.0320944
chr16	35113592	35114487	ENSMUSG00000022840		1.74238	0.00531117	0.0324735
chr15	100223944	100227817	ENSMUSG00000023027		0.683424	0.00540592	0.032955
chr1	59761991	59763748	ENSMUSG00000067336		0.918266	0.00547275	0.0333244
chr6	118562128	118564891	ENSMUSG00000007827		0.815318	0.00550195	0.0334566
chr8	106338085	106342915	ENSMUSG00000031906		0.646313	0.00557117	0.0337245
chr5	137336246	137340320	ENSMUSG00000037344		0.457877	0.00560484	0.0338898
chr8	95807065	95809269	ENSMUSG00000036550		1.57112	0.00562758	0.0340042
chr7	37530461	37534108	ENSMUSG00000043456		0.880001	0.00575094	0.0345729
chr4	130027728	130028664	ENSMUSG00000085517		1.54251	0.00577405	0.034678
chr3	141461865	141465163	ENSMUSG00000089737		0.735545	0.00587775	0.0351831
chr9	108690663	108691925	ENSMUSG00000032601		1.36233	0.00588544	0.035197
chr16	91170711	91171032	ENSMUSG00000052471		1.7204	0.00590361	0.0352741
chr9	86695829	86698410	ENSMUSG00000032418		1.13472	0.00591354	0.0353176
chr14	105593698	105595562	ENSMUSG00000098780		1.06035	0.00595107	0.0354554
chr13	57245959	57246771	ENSMUSG00000077279		1.83677	0.00605801	0.03594
chr1	135634397	135635110	ENSMUSG00000009418		1.62416	0.00608913	0.0360969
chr12	99453224	99454031	ENSMUSG00000033713		1.57812	0.00610799	0.0361804
chr2	157942717	157944260	ENSMUSG00000037843		1.29759	0.00614443	0.036356
chr8	68113960	68114845	ENSMUSG00000095306		1.84194	0.00617079	0.0364798
chr14	32307222	32315397	ENSMUSG00000021913		0.561788	0.00624805	0.0368795
chr14	120384199	120385528	ENSMUSG00000097903		1.48642	0.00627628	0.0369972
chr6	17692866	17694323	ENSMUSG00000098767		1.33728	0.00634683	0.0373309
chr2	67564091	67565875	ENSMUSG00000034780		1.01966	0.0064669	0.0378789
chr1	60341782	60343586	ENSMUSG00000049439		1.17655	0.00650715	0.0380482
chr10	75921044	75923783	ENSMUSG00000000902		0.598693	0.00663696	0.0387226
chr8	125528164	125528976	ENSMUSG00000001995		1.80531	0.00669821	0.0390459
chr11	75587718	75588541	ENSMUSG00000017781		1.04426	0.00685785	0.0397945
chr7	65496720	65528291	ENSMUSG00000086662		0.346907	0.00688059	0.0399092
chr9	59036540	59038442	ENSMUSG00000032340		0.884723	0.00700289	0.0403737
chr7	109668050	109672172	ENSMUSG00000031023		0.718273	0.00706182	0.0406609
chr16	33250462	33251476	ENSMUSG00000022808		1.3897	0.00713215	0.0409865
chr3	34557407	34574983	ENSMUSG00000098605		0.59506	0.0072008	0.0412835
chr14	30353908	30355805	ENSMUSG00000015968		1.36385	0.00738786	0.0421125
chr11	113084472	113089905	ENSMUSG00000087259		0.892713	0.00751992	0.0426926
chr9	37486594	37489642	ENSMUSG00000042138		1.12293	0.00754665	0.0428262
chr3	35999420	36000948	ENSMUSG00000086392		1.08746	0.00756129	0.042882
chr7	45781994	45784402	ENSMUSG00000062044		1.16416	0.00762716	0.0431733
chr7	95699067	95700692	ENSMUSG00000065875		1.17758	0.0078833	0.0443233
chr5	137600835	137604533	ENSMUSG00000037221		0.605445	0.00792226	0.0445236
chr15	79183279	79184448	ENSMUSG00000075555		1.57223	0.00812415	0.0453536
chr2	158353149	158361702	ENSMUSG00000085385		0.457501	0.00814082	0.0454277
chr2	129064600	129066000	ENSMUSG00000087151		1.02608	0.00825093	0.045832
chr11	69057326	69060171	ENSMUSG00000045176		0.628726	0.00843401	0.0466265
chr17	43014416	43015648	ENSMUSG00000023915		1.48582	0.00850163	0.0468938
chr15	12361031	12363055	ENSMUSG00000022197		1.24533	0.00850818	0.0469203
chr4	148398262	148399875	ENSMUSG00000086326		1.32647	0.0087699	0.0480214
chr9	122695656	122698429	ENSMUSG00000065414		1.06528	0.00881672	0.0482146
chr1	63966055	63966826	ENSMUSG00000044689		1.69685	0.00883948	0.0482799
chr2	144465233	144468254	ENSMUSG00000083674		0.525244	0.00889907	0.0485361
chr15	27579067	27580193	ENSMUSG00000098416		1.39833	0.00898346	0.0488967
